# Supplementary material for: Aqua­bis(1H-benzimidazole-2-carboxyl­ato-κ2 O,N 3)zinc(II)
Source: Acta Crystallogr Sect E Struct Rep Online. 2010 May 8;66(Pt 6):m610–1. doi: 10.1107/S1600536810015631 (PMC2979547; doi:10.1107/S1600536810015631)
Supplement: Supplementary file 1 [file e-66-0m610-sup1.cif]

##############################################################################
###                                                                        ###
###        Electronic paper (Acta Crystallographica Section E)             ###
###                                                                        ###
##############################################################################
#                                                                            #
# This CIF contains the data in a paper accepted for publication in Acta     #
# Crystallographica Section E. It conforms to the requirements of Notes      #
# for Authors for Section E, and has been peer reviewed under the auspices   #
# of the IUCr Commission on Journals.                                        #
#                                                                            #
# Full details of the Crystallographic Information File format               #
# are given in the paper "The Crystallographic Information File (CIF):       #
# a New Standard Archive File for Crystallography" by S. R. Hall, F. H.      #
# Allen and I. D. Brown [Acta Cryst. (1991), A47, 655-685].                  #
#                                                                            #
# The current version of the core CIF dictionary is obtainable from          #
# ftp://ftp.iucr.org/pub/cif_core.dic. The current version number is 2.4.    #
#                                                                            #
# Software is freely available for graphical display of the structure(s) in  #
# this CIF.  For information consult the CIF home page http://www.iucr.org/  #
# cif/home.html                                                              #
#                                                                            #
# This file may be used for bona fide research purposes within the           #
# scientific community so long as proper attribution is given to the journal # 
# article from which it was obtained.                                        #
#                                                                            #
##############################################################################
                                             
data_global
_journal_date_recd_electronic     2010-04-16
_journal_date_accepted     2010-04-28
_journal_name_full     'Acta Crystallographica, Section E'
_journal_year     2010
_journal_volume     66
_journal_issue      6
_journal_page_first     m610
_journal_page_last     m611
_journal_paper_category     QM
_journal_coeditor_code     KP2256
_publ_contact_author_name     ' Tao Lu'
_publ_contact_author_address
;
Basic College Science
China Pharmaceutical University
Nanjing
China
;
_publ_contact_author_email     lut163@163.com
_publ_contact_author_fax     ' 00-86-25-8539-1161 '
_publ_contact_author_phone     ' 00-86-25-8539-1161 '
_publ_section_title
;\
Aquabis(1<i>H</i>-benzimidazole-2-carboxylato-\k^2^<i>O</i>,<i>N</i>^3^)\
zinc(II)
;
loop_
    _publ_author_name
    _publ_author_footnote
    _publ_author_address
    'Di, Li Li'
;
?
;
;
Basic College Science
Laboratory of Pharmaceutical Chemistry
China Pharmaceutical University
Nanjing
People's Republic of China
;
    'Wang, Yue'
;
?
;
;
Basic College Science
Laboratory of Pharmaceutical Chemistry
China Pharmaceutical University
Nanjing
People's Republic of China
;
    'Lin, Guo Wu'
;
?
;
;
Basic College Science
Laboratory of Pharmaceutical Chemistry
China Pharmaceutical University
Nanjing
People's Republic of China
;
    'Lu, Tao'
;
?
;
;
Basic College Science
Laboratory of Pharmaceutical Chemistry
China Pharmaceutical University
Nanjing
People's Republic of China
;
data_I
_chemical_name_systematic
;
Aquabis(1<i>H</i>-benzimidazole-2-carboxylato-\k^2^<i>O</i>,<i>N</i>^3^)zinc(II)
;
_chemical_name_common     ?
_chemical_formula_moiety     'C16 H12 N4 O5 Zn'
_chemical_formula_sum     'C16 H12 N4 O5 Zn'
_chemical_formula_iupac     '[Zn (C8 H5 N2 O2)2 (H2 O)]'
_chemical_formula_weight     405.67
_chemical_melting_point     ?
_symmetry_cell_setting     Monoclinic
_symmetry_space_group_name_H-M     'C 2/c'
_symmetry_space_group_name_Hall     '-C 2yc '
loop_
    _symmetry_equiv_pos_as_xyz
    'x, y, z'
    '-x, y, -z+1/2'
    'x+1/2, y+1/2, z'
    '-x+1/2, y+1/2, -z+1/2'
    '-x, -y, -z'
    'x, -y, z-1/2'
    '-x+1/2, -y+1/2, -z'
    'x+1/2, -y+1/2, z-1/2'
_cell_length_a     25.9702(15)
_cell_length_b     10.0870(6)
_cell_length_c     16.7885(10)
_cell_angle_alpha     90.00
_cell_angle_beta     129.21(3)
_cell_angle_gamma     90.00
_cell_volume     3407.8(14)
_cell_formula_units_Z     8
_cell_measurement_reflns_used     25
_cell_measurement_theta_min     10
_cell_measurement_theta_max     13
_cell_measurement_temperature     293(2)
_exptl_crystal_description     block
_exptl_crystal_colour     colourless
_exptl_crystal_size_max     0.20
_exptl_crystal_size_mid     0.10
_exptl_crystal_size_min     0.10
_exptl_crystal_density_diffrn     1.581
_exptl_crystal_density_meas     ?
_exptl_crystal_density_method     'not measured'
_exptl_crystal_F_000     1648
_exptl_absorpt_coefficient_mu     1.477
_exptl_absorpt_correction_type     psi-scan
_exptl_absorpt_process_details
;
(ABSCOR; Higashi, 1995)
;
_exptl_absorpt_correction_T_min     0.7566
_exptl_absorpt_correction_T_max     0.8663
_exptl_special_details
;
;
_diffrn_ambient_temperature     293(2)
_diffrn_radiation_type     MoK\a
_diffrn_radiation_wavelength     0.71073
_diffrn_radiation_source     'fine-focus sealed tube'
_diffrn_radiation_monochromator     graphite
_diffrn_measurement_device_type     'Enraf--Nonius CAD-4'
_diffrn_measurement_method     \w/2\q
_diffrn_detector_area_resol_mean     ?
_diffrn_reflns_number     6178
_diffrn_reflns_av_R_equivalents     0.0388
_diffrn_reflns_av_sigmaI/netI     0.0510
_diffrn_reflns_theta_min     2.02
_diffrn_reflns_theta_max     25.29
_diffrn_reflns_theta_full     25.29
_diffrn_measured_fraction_theta_max     0.999
_diffrn_measured_fraction_theta_full     0.999
_diffrn_reflns_limit_h_min     -31
_diffrn_reflns_limit_h_max     31
_diffrn_reflns_limit_k_min     0
_diffrn_reflns_limit_k_max     12
_diffrn_reflns_limit_l_min     -20
_diffrn_reflns_limit_l_max     20
_diffrn_standards_number     3
_diffrn_standards_interval_count     ?
_diffrn_standards_interval_time     120
_diffrn_standards_decay_%     1
_refine_special_details
;
Refinement of <i>F</i>^2^ against ALL reflections. The weighted <i>R</i>-factor
wR and goodness of fit <i>S</i> are based on <i>F</i>^2^, conventional
<i>R</i>-factors <i>R</i> are based on <i>F</i>, with <i>F</i> set to zero for
negative <i>F</i>^2^. The threshold expression of <i>F</i>^2^ >
\s(<i>F</i>^2^) is used only for calculating <i>R</i>-factors(gt) etc. and is
not relevant to the choice of reflections for refinement. <i>R</i>-factors
based on <i>F</i>^2^ are statistically about twice as large as those based on
<i>F</i>, and <i>R</i>- factors based on ALL data will be even larger.
;
_reflns_number_total     3097
_reflns_number_gt     2368
_reflns_threshold_expression     I>2sigma(I)
_refine_ls_structure_factor_coef     Fsqd
_refine_ls_matrix_type     full
_refine_ls_R_factor_all     0.0594
_refine_ls_R_factor_gt     0.0386
_refine_ls_wR_factor_gt     0.0918
_refine_ls_wR_factor_ref     0.1007
_refine_ls_goodness_of_fit_ref     0.992
_refine_ls_restrained_S_all     0.992
_refine_ls_number_reflns     3097
_refine_ls_number_parameters     235
_refine_ls_number_restraints     0
_refine_ls_hydrogen_treatment     constr
_refine_ls_weighting_scheme     calc
_refine_ls_weighting_details
         'calc w=1/[\s^2^(Fo^2^)+(0.0560P)^2^+0.0000P] where P=(Fo^2^+2Fc^2^)/3'
_atom_sites_solution_hydrogens     geom
_atom_sites_solution_primary     direct
_atom_sites_solution_secondary     difmap
_refine_ls_shift/su_max     0.001
_refine_ls_shift/su_mean     0.000
_refine_diff_density_max     0.560
_refine_diff_density_min     -0.560
_refine_ls_extinction_method     none
_refine_ls_extinction_coef     ?
loop_
    _atom_type_symbol
    _atom_type_description
    _atom_type_scat_dispersion_real
    _atom_type_scat_dispersion_imag
    _atom_type_scat_source
    'C' 'C' 0.0033 0.0016
                         'International Tables Vol C Tables 4.2.6.8 and 6.1.1.4'
    'H' 'H' 0.0000 0.0000
                         'International Tables Vol C Tables 4.2.6.8 and 6.1.1.4'
    'N' 'N' 0.0061 0.0033
                         'International Tables Vol C Tables 4.2.6.8 and 6.1.1.4'
    'O' 'O' 0.0106 0.0060
                         'International Tables Vol C Tables 4.2.6.8 and 6.1.1.4'
    'Zn' 'Zn' 0.2839 1.4301
                         'International Tables Vol C Tables 4.2.6.8 and 6.1.1.4'
_computing_data_collection     'CAD-4 EXPRESS (Enraf--Nonius, 1994)'
_computing_cell_refinement     'CAD-4 EXPRESS (Enraf--Nonius, 1994)'
_computing_data_reduction     'XCAD4 (Harms & Wocadlo, 1995)'
_computing_structure_solution     'SHELXS97 (Sheldrick, 2008)'
_computing_structure_refinement     'SHELXL97 (Sheldrick, 2008)'
_computing_molecular_graphics     'SHELXTL (Sheldrick, 2008)'
_computing_publication_material     'CrystalStructure (Rigaku, 2002)'
loop_
    _atom_site_type_symbol
    _atom_site_label
    _atom_site_fract_x
    _atom_site_fract_y
    _atom_site_fract_z
    _atom_site_U_iso_or_equiv
    _atom_site_adp_type
    _atom_site_calc_flag
    _atom_site_refinement_flags
    _atom_site_occupancy
    _atom_site_disorder_assembly
    _atom_site_disorder_group
    Zn Zn1 0.569627(17) 0.05468(4) 0.69627(3) 0.02900(14) Uani d . 1 . .
    O O1 0.50351(16) 0.3274(3) 0.4673(2) 0.0650(9) Uani d . 1 . .
    O O2 0.54498(12) 0.1385(2) 0.55532(17) 0.0374(6) Uani d . 1 . .
    O O3 0.67653(12) -0.1506(2) 0.97193(17) 0.0413(6) Uani d . 1 . .
    O O4 0.60004(11) -0.0175(2) 0.84308(17) 0.0364(6) Uani d . 1 . .
    O O5 0.48517(12) -0.0394(3) 0.61712(19) 0.0544(8) Uani d . 1 . .
    H H5A 0.4577 -0.0325 0.5520 0.065 Uiso d R 1 . .
    H H5B 0.4758 -0.0872 0.6481 0.065 Uiso d R 1 . .
    N N1 0.56695(13) 0.2485(3) 0.7205(2) 0.0330(6) Uani d . 1 . .
    N N2 0.54861(16) 0.4515(3) 0.6583(2) 0.0433(8) Uani d . 1 . .
    H H2A 0.5375 0.5146 0.6156 0.052 Uiso calc R 1 . .
    N N3 0.64903(12) -0.0562(3) 0.74399(19) 0.0299(6) Uani d . 1 . .
    N N4 0.72922(13) -0.1867(3) 0.8647(2) 0.0392(7) Uani d . 1 . .
    H H4A 0.7536 -0.2320 0.9206 0.047 Uiso calc R 1 . .
    C C1 0.6165(2) 0.4261(5) 0.9534(3) 0.0632(12) Uani d . 1 . .
    H H1A 0.6323 0.4153 1.0204 0.076 Uiso calc R 1 . .
    C C2 0.6052(2) 0.5536(5) 0.9134(3) 0.0622(12) Uani d . 1 . .
    H H2B 0.6135 0.6254 0.9547 0.075 Uiso calc R 1 . .
    C C3 0.5824(2) 0.5773(4) 0.8158(3) 0.0567(11) Uani d . 1 . .
    H H3A 0.5750 0.6628 0.7900 0.068 Uiso calc R 1 . .
    C C4 0.57069(19) 0.4657(3) 0.7569(3) 0.0422(9) Uani d . 1 . .
    C C5 0.58192(16) 0.3372(4) 0.7962(3) 0.0353(8) Uani d . 1 . .
    C C6 0.60498(19) 0.3157(4) 0.8957(3) 0.0466(9) Uani d . 1 . .
    H H6A 0.6123 0.2305 0.9222 0.056 Uiso calc R 1 . .
    C C7 0.54749(17) 0.3217(3) 0.6408(3) 0.0351(8) Uani d . 1 . .
    C C8 0.52981(18) 0.2603(4) 0.5450(3) 0.0377(8) Uani d . 1 . .
    C C9 0.64989(16) -0.0943(3) 0.8895(2) 0.0309(7) Uani d . 1 . .
    C C10 0.67732(15) -0.1125(3) 0.8339(2) 0.0295(7) Uani d . 1 . .
    C C11 0.68567(15) -0.0954(4) 0.7139(2) 0.0318(8) Uani d . 1 . .
    C C12 0.67916(17) -0.0663(4) 0.6270(3) 0.0415(9) Uani d . 1 . .
    H H12A 0.6452 -0.0120 0.5753 0.050 Uiso calc R 1 . .
    C C13 0.72500(19) -0.1208(4) 0.6205(3) 0.0514(11) Uani d . 1 . .
    H H13A 0.7224 -0.1014 0.5640 0.062 Uiso calc R 1 . .
    C C14 0.7749(2) -0.2041(5) 0.6966(3) 0.0587(12) Uani d . 1 . .
    H H14A 0.8042 -0.2410 0.6885 0.070 Uiso calc R 1 . .
    C C15 0.78262(19) -0.2338(4) 0.7829(3) 0.0547(11) Uani d . 1 . .
    H H15A 0.8167 -0.2886 0.8341 0.066 Uiso calc R 1 . .
    C C16 0.73686(17) -0.1779(4) 0.7905(3) 0.0378(8) Uani d . 1 . .
loop_
    _atom_site_aniso_label
    _atom_site_aniso_U_11
    _atom_site_aniso_U_22
    _atom_site_aniso_U_33
    _atom_site_aniso_U_12
    _atom_site_aniso_U_13
    _atom_site_aniso_U_23
    Zn1 0.0261(2) 0.0311(2) 0.0279(2) 0.00695(17) 0.01612(17) 0.00661(17)
    O1 0.110(3) 0.0434(17) 0.0441(16) 0.0153(17) 0.0498(18) 0.0146(14)
    O2 0.0499(14) 0.0327(14) 0.0329(13) 0.0076(11) 0.0277(12) 0.0067(11)
    O3 0.0463(14) 0.0491(16) 0.0300(13) 0.0162(12) 0.0248(12) 0.0143(12)
    O4 0.0365(13) 0.0456(15) 0.0319(12) 0.0156(11) 0.0238(11) 0.0129(11)
    O5 0.0410(14) 0.089(2) 0.0384(15) -0.0239(15) 0.0277(13) -0.0217(14)
    N1 0.0356(15) 0.0309(15) 0.0288(15) 0.0036(12) 0.0187(13) 0.0037(12)
    N2 0.0580(19) 0.0310(17) 0.0414(17) 0.0026(15) 0.0316(16) 0.0080(14)
    N3 0.0272(14) 0.0362(15) 0.0250(14) 0.0105(12) 0.0159(12) 0.0095(12)
    N4 0.0362(16) 0.0500(19) 0.0305(15) 0.0204(14) 0.0206(14) 0.0189(14)
    C1 0.068(3) 0.075(3) 0.044(2) -0.011(3) 0.034(2) -0.014(2)
    C2 0.074(3) 0.054(3) 0.056(3) -0.014(2) 0.041(3) -0.025(2)
    C3 0.070(3) 0.038(2) 0.063(3) -0.007(2) 0.042(3) -0.011(2)
    C4 0.047(2) 0.035(2) 0.045(2) -0.0039(16) 0.0293(19) -0.0041(17)
    C5 0.0328(18) 0.039(2) 0.0334(19) 0.0000(16) 0.0204(16) -0.0015(16)
    C6 0.052(2) 0.048(2) 0.034(2) 0.0009(19) 0.0247(19) 0.0001(18)
    C7 0.041(2) 0.0280(19) 0.036(2) 0.0033(15) 0.0245(17) 0.0047(16)
    C8 0.045(2) 0.037(2) 0.0331(19) 0.0056(17) 0.0257(17) 0.0087(16)
    C9 0.0310(18) 0.0343(18) 0.0245(17) 0.0022(15) 0.0161(15) 0.0026(15)
    C10 0.0247(16) 0.0313(17) 0.0285(17) 0.0064(14) 0.0149(14) 0.0045(15)
    C11 0.0259(16) 0.0411(19) 0.0263(17) 0.0038(14) 0.0156(15) 0.0011(15)
    C12 0.0363(19) 0.054(2) 0.0334(19) 0.0130(18) 0.0216(17) 0.0142(18)
    C13 0.046(2) 0.074(3) 0.042(2) 0.014(2) 0.032(2) 0.013(2)
    C14 0.046(2) 0.086(3) 0.059(3) 0.026(2) 0.040(2) 0.017(2)
    C15 0.042(2) 0.076(3) 0.049(2) 0.031(2) 0.031(2) 0.024(2)
    C16 0.0327(18) 0.047(2) 0.0341(19) 0.0130(16) 0.0212(16) 0.0104(17)
_geom_special_details
;
All esds (except the esd in the dihedral angle between two l.s. planes) are
estimated using the full covariance matrix. The cell esds are taken into
account individually in the estimation of esds in distances, angles and
torsion angles; correlations between esds in cell parameters are only used
when they are defined by crystal symmetry. An approximate (isotropic)
treatment of cell esds is used for estimating esds involving l.s. planes.
;
loop_
    _geom_bond_atom_site_label_1
    _geom_bond_atom_site_label_2
    _geom_bond_site_symmetry_2
    _geom_bond_distance
    _geom_bond_publ_flag
    Zn1 O5 . 1.947(3) yes
    Zn1 N1 . 2.007(3) yes
    Zn1 N3 . 2.014(2) yes
    Zn1 O4 . 2.184(2) yes
    Zn1 O2 . 2.193(2) yes
    O1 C8 . 1.224(4) ?
    O2 C8 . 1.268(4) ?
    O3 C9 . 1.227(4) ?
    O4 C9 . 1.268(4) ?
    O5 H5A . 0.8500 ?
    O5 H5B . 0.8500 ?
    N1 C7 . 1.318(4) ?
    N1 C5 . 1.394(4) ?
    N2 C7 . 1.338(4) ?
    N2 C4 . 1.375(5) ?
    N2 H2A . 0.8600 ?
    N3 C10 . 1.318(4) ?
    N3 C11 . 1.387(4) ?
    N4 C10 . 1.328(4) ?
    N4 C16 . 1.383(4) ?
    N4 H4A . 0.8600 ?
    C1 C6 . 1.379(6) ?
    C1 C2 . 1.393(6) ?
    C1 H1A . 0.9300 ?
    C2 C3 . 1.365(6) ?
    C2 H2B . 0.9300 ?
    C3 C4 . 1.400(5) ?
    C3 H3A . 0.9300 ?
    C4 C5 . 1.398(5) ?
    C5 C6 . 1.390(5) ?
    C6 H6A . 0.9300 ?
    C7 C8 . 1.500(5) ?
    C9 C10 . 1.502(4) ?
    C11 C12 . 1.389(5) ?
    C11 C16 . 1.397(5) ?
    C12 C13 . 1.377(5) ?
    C12 H12A . 0.9300 ?
    C13 C14 . 1.387(5) ?
    C13 H13A . 0.9300 ?
    C14 C15 . 1.366(5) ?
    C14 H14A . 0.9300 ?
    C15 C16 . 1.391(5) ?
    C15 H15A . 0.9300 ?
loop_
    _geom_angle_atom_site_label_1
    _geom_angle_atom_site_label_2
    _geom_angle_atom_site_label_3
    _geom_angle_site_symmetry_1
    _geom_angle_site_symmetry_3
    _geom_angle
    _geom_angle_publ_flag
    O5 Zn1 N1 . . 116.39(12) yes
    O5 Zn1 N3 . . 115.42(12) yes
    N1 Zn1 N3 . . 128.19(11) yes
    O5 Zn1 O4 . . 93.18(11) yes
    N1 Zn1 O4 . . 97.49(10) yes
    N3 Zn1 O4 . . 79.46(9) yes
    O5 Zn1 O2 . . 90.98(11) yes
    N1 Zn1 O2 . . 79.56(10) yes
    N3 Zn1 O2 . . 99.82(10) yes
    O4 Zn1 O2 . . 175.67(9) yes
    C8 O2 Zn1 . . 112.0(2) ?
    C9 O4 Zn1 . . 113.4(2) ?
    Zn1 O5 H5A . . 120.4 ?
    Zn1 O5 H5B . . 119.6 ?
    H5A O5 H5B . . 120.0 ?
    C7 N1 C5 . . 105.8(3) ?
    C7 N1 Zn1 . . 112.4(2) ?
    C5 N1 Zn1 . . 141.7(2) ?
    C7 N2 C4 . . 107.5(3) ?
    C7 N2 H2A . . 126.3 ?
    C4 N2 H2A . . 126.3 ?
    C10 N3 C11 . . 106.3(3) ?
    C10 N3 Zn1 . . 112.6(2) ?
    C11 N3 Zn1 . . 141.2(2) ?
    C10 N4 C16 . . 107.5(3) ?
    C10 N4 H4A . . 126.2 ?
    C16 N4 H4A . . 126.2 ?
    C6 C1 C2 . . 121.4(4) ?
    C6 C1 H1A . . 119.3 ?
    C2 C1 H1A . . 119.3 ?
    C3 C2 C1 . . 122.6(4) ?
    C3 C2 H2B . . 118.7 ?
    C1 C2 H2B . . 118.7 ?
    C2 C3 C4 . . 116.3(4) ?
    C2 C3 H3A . . 121.9 ?
    C4 C3 H3A . . 121.9 ?
    N2 C4 C3 . . 132.3(4) ?
    N2 C4 C5 . . 106.0(3) ?
    C3 C4 C5 . . 121.7(4) ?
    N1 C5 C6 . . 131.0(3) ?
    N1 C5 C4 . . 108.1(3) ?
    C6 C5 C4 . . 120.9(3) ?
    C1 C6 C5 . . 117.1(4) ?
    C1 C6 H6A . . 121.5 ?
    C5 C6 H6A . . 121.5 ?
    N1 C7 N2 . . 112.6(3) ?
    N1 C7 C8 . . 121.2(3) ?
    N2 C7 C8 . . 126.1(3) ?
    O1 C8 O2 . . 126.7(3) ?
    O1 C8 C7 . . 120.0(3) ?
    O2 C8 C7 . . 113.3(3) ?
    O3 C9 O4 . . 127.2(3) ?
    O3 C9 C10 . . 119.6(3) ?
    O4 C9 C10 . . 113.2(3) ?
    N3 C10 N4 . . 112.5(3) ?
    N3 C10 C9 . . 121.3(3) ?
    N4 C10 C9 . . 126.2(3) ?
    C12 C11 N3 . . 131.7(3) ?
    C12 C11 C16 . . 120.3(3) ?
    N3 C11 C16 . . 107.9(3) ?
    C13 C12 C11 . . 117.5(3) ?
    C13 C12 H12A . . 121.3 ?
    C11 C12 H12A . . 121.3 ?
    C12 C13 C14 . . 121.4(4) ?
    C12 C13 H13A . . 119.3 ?
    C14 C13 H13A . . 119.3 ?
    C15 C14 C13 . . 122.3(4) ?
    C15 C14 H14A . . 118.9 ?
    C13 C14 H14A . . 118.9 ?
    C14 C15 C16 . . 116.6(3) ?
    C14 C15 H15A . . 121.7 ?
    C16 C15 H15A . . 121.7 ?
    N4 C16 C15 . . 132.3(3) ?
    N4 C16 C11 . . 105.8(3) ?
    C15 C16 C11 . . 121.9(3) ?
loop_
    _geom_torsion_atom_site_label_1
    _geom_torsion_atom_site_label_2
    _geom_torsion_atom_site_label_3
    _geom_torsion_atom_site_label_4
    _geom_torsion_site_symmetry_1
    _geom_torsion_site_symmetry_2
    _geom_torsion_site_symmetry_3
    _geom_torsion_site_symmetry_4
    _geom_torsion
    _geom_torsion_publ_flag
    O5 Zn1 O2 C8 . . . . 105.9(2) ?
    N1 Zn1 O2 C8 . . . . -10.8(2) ?
    N3 Zn1 O2 C8 . . . . -138.1(2) ?
    O5 Zn1 O4 C9 . . . . 113.9(2) ?
    N1 Zn1 O4 C9 . . . . -128.9(2) ?
    N3 Zn1 O4 C9 . . . . -1.3(2) ?
    O5 Zn1 N1 C7 . . . . -80.8(3) ?
    N3 Zn1 N1 C7 . . . . 99.4(2) ?
    O4 Zn1 N1 C7 . . . . -178.1(2) ?
    O2 Zn1 N1 C7 . . . . 5.1(2) ?
    O5 Zn1 N1 C5 . . . . 103.6(4) ?
    N3 Zn1 N1 C5 . . . . -76.2(4) ?
    O4 Zn1 N1 C5 . . . . 6.3(4) ?
    O2 Zn1 N1 C5 . . . . -170.5(4) ?
    O5 Zn1 N3 C10 . . . . -88.5(2) ?
    N1 Zn1 N3 C10 . . . . 91.3(3) ?
    O4 Zn1 N3 C10 . . . . 0.0(2) ?
    O2 Zn1 N3 C10 . . . . 175.6(2) ?
    O5 Zn1 N3 C11 . . . . 91.5(4) ?
    N1 Zn1 N3 C11 . . . . -88.7(4) ?
    O4 Zn1 N3 C11 . . . . 180.0(4) ?
    O2 Zn1 N3 C11 . . . . -4.4(4) ?
    C6 C1 C2 C3 . . . . -0.2(7) ?
    C1 C2 C3 C4 . . . . 0.1(7) ?
    C7 N2 C4 C3 . . . . 179.0(4) ?
    C7 N2 C4 C5 . . . . -0.5(4) ?
    C2 C3 C4 N2 . . . . -179.5(4) ?
    C2 C3 C4 C5 . . . . -0.1(6) ?
    C7 N1 C5 C6 . . . . -179.6(4) ?
    Zn1 N1 C5 C6 . . . . -3.8(6) ?
    C7 N1 C5 C4 . . . . -0.4(4) ?
    Zn1 N1 C5 C4 . . . . 175.3(3) ?
    N2 C4 C5 N1 . . . . 0.6(4) ?
    C3 C4 C5 N1 . . . . -179.0(3) ?
    N2 C4 C5 C6 . . . . 179.9(3) ?
    C3 C4 C5 C6 . . . . 0.3(6) ?
    C2 C1 C6 C5 . . . . 0.4(6) ?
    N1 C5 C6 C1 . . . . 178.6(4) ?
    C4 C5 C6 C1 . . . . -0.5(6) ?
    C5 N1 C7 N2 . . . . 0.1(4) ?
    Zn1 N1 C7 N2 . . . . -177.1(2) ?
    C5 N1 C7 C8 . . . . 177.4(3) ?
    Zn1 N1 C7 C8 . . . . 0.2(4) ?
    C4 N2 C7 N1 . . . . 0.3(4) ?
    C4 N2 C7 C8 . . . . -176.9(3) ?
    Zn1 O2 C8 O1 . . . . -166.9(3) ?
    Zn1 O2 C8 C7 . . . . 13.2(4) ?
    N1 C7 C8 O1 . . . . 170.2(3) ?
    N2 C7 C8 O1 . . . . -12.9(6) ?
    N1 C7 C8 O2 . . . . -9.9(5) ?
    N2 C7 C8 O2 . . . . 167.0(3) ?
    Zn1 O4 C9 O3 . . . . -178.6(3) ?
    Zn1 O4 C9 C10 . . . . 2.2(4) ?
    C11 N3 C10 N4 . . . . -0.7(4) ?
    Zn1 N3 C10 N4 . . . . 179.3(2) ?
    C11 N3 C10 C9 . . . . -178.7(3) ?
    Zn1 N3 C10 C9 . . . . 1.3(4) ?
    C16 N4 C10 N3 . . . . 0.9(4) ?
    C16 N4 C10 C9 . . . . 178.9(3) ?
    O3 C9 C10 N3 . . . . 178.3(3) ?
    O4 C9 C10 N3 . . . . -2.5(5) ?
    O3 C9 C10 N4 . . . . 0.5(5) ?
    O4 C9 C10 N4 . . . . 179.8(3) ?
    C10 N3 C11 C12 . . . . -179.6(4) ?
    Zn1 N3 C11 C12 . . . . 0.4(7) ?
    C10 N3 C11 C16 . . . . 0.1(4) ?
    Zn1 N3 C11 C16 . . . . -179.8(3) ?
    N3 C11 C12 C13 . . . . 179.3(4) ?
    C16 C11 C12 C13 . . . . -0.4(5) ?
    C11 C12 C13 C14 . . . . 1.4(6) ?
    C12 C13 C14 C15 . . . . -1.8(7) ?
    C13 C14 C15 C16 . . . . 1.1(7) ?
    C10 N4 C16 C15 . . . . 179.6(4) ?
    C10 N4 C16 C11 . . . . -0.8(4) ?
    C14 C15 C16 N4 . . . . 179.4(4) ?
    C14 C15 C16 C11 . . . . -0.1(6) ?
    C12 C11 C16 N4 . . . . -179.9(3) ?
    N3 C11 C16 N4 . . . . 0.4(4) ?
    C12 C11 C16 C15 . . . . -0.2(6) ?
    N3 C11 C16 C15 . . . . -180.0(4) ?
loop_
    _geom_hbond_atom_site_label_D
    _geom_hbond_atom_site_label_H
    _geom_hbond_atom_site_label_A
    _geom_hbond_site_symmetry_D
    _geom_hbond_site_symmetry_H
    _geom_hbond_site_symmetry_A
    _geom_hbond_distance_DH
    _geom_hbond_distance_HA
    _geom_hbond_distance_DA
    _geom_hbond_angle_DHA
    _geom_hbond_publ_flag
    N2 H2A O1 . . 5_666 0.86 1.93 2.765(4) 162 yes
    N4 H4A O3 . . 7_647 0.86 1.95 2.778(4) 161 yes
    O5 H5A O2 . . 5_656 0.85 2.06 2.670(4) 128 yes
    O5 H5B O4 . . 2_656 0.85 2.18 2.695(5) 119 yes
