# Supplementary material for: Aqua­bis(1H-benzimidazole-2-carboxyl­ato-κ2 O,N 3)zinc(II)
Source: Acta Crystallogr Sect E Struct Rep Online. 2010 May 8;66(Pt 6):m610–1. doi: 10.1107/S1600536810015631 (PMC2979547; doi:10.1107/S1600536810015631)
Supplement: Supplementary file 2 [file e-66-0m610-Isup2.hkl]

# 
# h,k,l, Fc-squared, Fo-squared, sigma(Fo-squared) and status flag 
# 
data_I
_shelx_title '    W in C2/c' 
_shelx_refln_list_code          4 
_shelx_F_calc_maximum      630.60 
_exptl_crystal_F_000      1648.00 
_reflns_d_resolution_high  0.8319 
 
loop_ 
 _symmetry_equiv_pos_as_xyz 
 'x, y, z' 
 '-x, y, -z+1/2' 
 'x+1/2, y+1/2, z' 
 '-x+1/2, y+1/2, -z+1/2' 
 '-x, -y, -z' 
 'x, -y, z-1/2' 
 '-x+1/2, -y+1/2, -z' 
 'x+1/2, -y+1/2, z-1/2' 
 
_cell_length_a    25.9702 
_cell_length_b    10.0870 
_cell_length_c    16.7885 
_cell_angle_alpha  90.000 
_cell_angle_beta  129.208 
_cell_angle_gamma  90.000 
 
_shelx_F_squared_multiplier     1.000 
 
loop_ 
 _refln_index_h 
 _refln_index_k 
 _refln_index_l 
 _refln_F_squared_calc 
 _refln_F_squared_meas 
 _refln_F_squared_sigma 
 _refln_observed_status 
   2   0   0    50757.23    51165.17   3252.34 o 
   4   0   0       61.71      104.32     29.08 o 
   6   0   0    56423.14    59231.56   1082.76 o 
   8   0   0    51839.34    57699.85   2058.67 o 
  10   0   0     2931.58     3062.62    196.13 o 
  12   0   0    12119.86    12416.62    212.32 o 
  14   0   0     7857.61     8110.06    584.33 o 
  16   0   0     3220.56     3216.47    142.98 o 
  18   0   0     1050.05     1056.23    111.18 o 
  20   0   0     5563.95     5199.45    247.53 o 
  22   0   0      615.77      514.53    164.34 o 
  24   0   0     2979.18     2649.64    267.14 o 
   1   1   0    39143.86    33289.32   1864.57 o 
   3   1   0    20926.60    22906.33    459.89 o 
   5   1   0    14022.74    15642.46    291.49 o 
   7   1   0     6868.93     7132.28    284.05 o 
   9   1   0    20666.32    21840.49    232.88 o 
  11   1   0     1162.96     1220.81     75.56 o 
  13   1   0    12959.71    12958.86    228.11 o 
  15   1   0     3042.64     2812.07    129.56 o 
  17   1   0     1901.67     1899.33    120.47 o 
  19   1   0     2217.92     2261.03    319.22 o 
  21   1   0     1150.64     1287.19    154.87 o 
  23   1   0     2389.70     2491.74    190.07 o 
   0   2   0    32755.68    29929.12    242.12 o 
   2   2   0    41882.96    37900.70   1155.80 o 
   4   2   0    50412.30    52205.98   2158.08 o 
   6   2   0     3550.71     3480.85     84.64 o 
   8   2   0    14293.04    13409.86    687.80 o 
  10   2   0      247.39      175.67    133.23 o 
  12   2   0     5209.71     5639.44    259.02 o 
  14   2   0     4096.82     3988.47    315.16 o 
  16   2   0     4130.98     4116.20    165.26 o 
  18   2   0      265.31      333.24     93.20 o 
  20   2   0      164.62      289.36     89.42 o 
  22   2   0     2419.31     2426.09    174.11 o 
   1   3   0    29637.10    28353.99    208.02 o 
   3   3   0    13320.65    13202.36    357.76 o 
   5   3   0    11324.78    11286.71    154.46 o 
   7   3   0      166.31      150.26     44.28 o 
   9   3   0      620.18      678.30     61.68 o 
  11   3   0     3897.37     3965.22    160.28 o 
  13   3   0     2614.82     2603.82    162.99 o 
  15   3   0     4834.86     4895.70    369.26 o 
  17   3   0      647.96      717.73     93.22 o 
  19   3   0      188.34      169.76     91.23 o 
  21   3   0      965.04      759.79    137.49 o 
  23   3   0      662.67      734.46    161.64 o 
   0   4   0       94.25       70.34     44.64 o 
   2   4   0     9955.00     9324.39    334.09 o 
   4   4   0       53.49      106.09     37.87 o 
   6   4   0    10626.93    11456.81    181.20 o 
   8   4   0       19.41       60.11     50.21 o 
  10   4   0       10.18       33.47     48.29 o 
  12   4   0      236.22      335.95     65.02 o 
  14   4   0     2049.63     2097.51    117.14 o 
  16   4   0       14.39      -19.55    109.56 o 
  18   4   0       94.24      262.31     77.99 o 
  20   4   0        9.98     -127.14    127.14 o 
  22   4   0     1544.21     1458.26    151.63 o 
   1   5   0     7031.89     7066.09    401.72 o 
   3   5   0      181.05      162.31     44.10 o 
   5   5   0     4239.91     4504.54    126.73 o 
   7   5   0      235.75      306.63     53.98 o 
   9   5   0     3198.19     3351.74    252.94 o 
  11   5   0      162.55      163.48     78.45 o 
  13   5   0       53.78      104.05     71.13 o 
  15   5   0      517.33      430.92     96.54 o 
  17   5   0        1.51       19.45    118.35 o 
  19   5   0       99.97      151.92     98.99 o 
  21   5   0       13.09       11.85    219.80 o 
   0   6   0     3438.10     3119.11    166.37 o 
   2   6   0      115.51      129.84     44.28 o 
   4   6   0     3197.22     3164.13    158.93 o 
   6   6   0      485.61      258.08     65.97 o 
   8   6   0     5417.06     5296.12    158.76 o 
  10   6   0      450.75      471.42     79.86 o 
  12   6   0      468.56      639.89     79.37 o 
  14   6   0     3335.62     3094.53    231.30 o 
  16   6   0      677.10      603.48    114.76 o 
  18   6   0      534.76      483.14    115.65 o 
  20   6   0     1147.76     1093.01    152.53 o 
   1   7   0     1192.29     1115.95     83.59 o 
   3   7   0      119.27       92.28     57.97 o 
   5   7   0      839.19      794.53     82.10 o 
   7   7   0     1571.59     1604.79    111.18 o 
   9   7   0     3032.96     3022.99    145.34 o 
  11   7   0      436.88      391.05     91.76 o 
  13   7   0     6540.03     6112.69    216.88 o 
  15   7   0     5265.90     4822.11    234.68 o 
  17   7   0       22.48      -79.73    102.79 o 
  19   7   0      902.08      904.65    130.93 o 
   0   8   0    16394.57    16623.53    417.96 o 
   2   8   0     3226.40     3381.19    495.05 o 
   4   8   0      444.20      409.51     87.99 o 
   6   8   0     6149.63     6462.38    193.68 o 
   8   8   0     1854.75     2247.16    131.99 o 
  10   8   0      280.84      189.77     93.37 o 
  12   8   0     2141.73     2318.30    196.13 o 
  14   8   0     4328.25     4151.97    199.47 o 
  16   8   0     1032.22     1346.80    139.70 o 
  18   8   0        0.57      -30.36    118.59 o 
   1   9   0      901.20     1000.68    144.73 o 
   3   9   0       72.09      184.04     75.87 o 
   5   9   0      443.84      474.47     89.66 o 
   7   9   0     3146.97     3306.56    219.80 o 
   9   9   0     2092.81     2151.05    178.54 o 
  11   9   0      101.42      251.09    252.94 o 
  13   9   0     3669.24     3574.86    284.05 o 
  15   9   0     2139.86     2562.82    174.75 o 
   0  10   0     8661.95     9128.74    363.85 o 
   2  10   0     5964.39     6029.96    218.87 o 
   4  10   0       34.18      -20.97     86.78 o 
   6  10   0     3243.96     3078.75    182.74 o 
   8  10   0     4737.86     5132.92    210.00 o 
  10  10   0     1159.35     1058.34    130.66 o 
  12  10   0      612.24      759.33    130.99 o 
   1  11   0     2303.53     2284.84    209.65 o 
   3  11   0      691.86      470.50    136.29 o 
   5  11   0      502.16      412.87    119.51 o 
   7  11   0      980.75     1142.78    231.30 o 
   9  11   0     1145.21     1192.31    152.71 o 
   0  12   0       72.01      325.98    143.38 o 
   2  12   0      108.56      215.74    230.62 o 
 -25   1   1       37.39      -29.81    123.86 o 
 -23   1   1       27.90      -19.97    109.51 o 
 -21   1   1     1435.83     1291.50    145.38 o 
 -19   1   1       34.45        9.35     78.17 o 
 -17   1   1       37.05       83.58     73.63 o 
 -15   1   1     4953.47     5225.64    165.69 o 
 -13   1   1       80.61       55.03     53.88 o 
 -11   1   1       40.64       26.05     49.25 o 
  -9   1   1    10642.44    12106.19    507.23 o 
  -7   1   1    99767.22   101996.94   3384.90 o 
  -5   1   1    60508.71    61986.19   1107.06 o 
  -3   1   1     3425.74     3808.78    108.21 o 
  -1   1   1     3245.55     3192.69    213.71 o 
   1   1   1    55316.07    49631.64   2224.36 o 
   3   1   1    31327.01    33186.86    955.62 o 
   5   1   1      252.15      268.85     34.39 o 
   7   1   1      875.97      895.16     53.53 o 
   9   1   1      503.23      466.61     54.42 o 
  11   1   1     2869.11     2888.23    112.86 o 
  13   1   1      471.57      626.26     70.06 o 
  15   1   1     2207.10     2139.92    128.12 o 
  17   1   1        9.58      171.32     72.21 o 
  19   1   1      125.56      144.82     95.16 o 
  21   1   1     1794.01     1708.83    158.11 o 
  23   1   1       30.92      -81.33    119.71 o 
 -24   2   1      184.67      116.50    111.79 o 
 -22   2   1     3425.20     3141.45    183.45 o 
 -20   2   1     1051.32     1030.76    117.60 o 
 -18   2   1     1323.13     1233.69    120.38 o 
 -16   2   1     2759.38     2942.14    136.17 o 
 -14   2   1     5377.53     5413.25    158.25 o 
 -12   2   1     1381.24     1166.25     79.86 o 
 -10   2   1      931.71     1036.94     92.65 o 
  -8   2   1    10666.69    10899.56    288.78 o 
  -6   2   1    18687.98    19427.71    198.83 o 
  -4   2   1     4334.53     4261.73     76.51 o 
  -2   2   1     6711.27     6540.54     84.64 o 
   0   2   1    42064.07    38958.92    414.57 o 
   2   2   1   108248.41    93835.35   2262.23 o 
   4   2   1      920.15      906.75     50.05 o 
   6   2   1    10364.85    10672.79    153.51 o 
   8   2   1     2238.99     2116.59    116.32 o 
  10   2   1     1561.38     1633.28    137.97 o 
  12   2   1       28.93       67.63     49.73 o 
  14   2   1     5829.10     6215.91    183.63 o 
  16   2   1     1606.36     1646.84    139.32 o 
  18   2   1      138.89      246.96     84.54 o 
  20   2   1      260.52      211.58    170.43 o 
  22   2   1     2425.61     2206.45    250.23 o 
 -23   3   1      867.34      795.43    129.56 o 
 -21   3   1     5647.94     5197.96    214.18 o 
 -19   3   1      692.58      655.27    104.73 o 
 -17   3   1      113.60      142.17     80.71 o 
 -15   3   1     6138.24     6096.25    180.20 o 
 -13   3   1     3251.35     3265.04    123.86 o 
 -11   3   1      657.08      616.84    125.12 o 
  -9   3   1     2240.21     2248.12     88.47 o 
  -7   3   1    21484.98    22651.73   1065.18 o 
  -5   3   1    33223.09    33859.13   1326.23 o 
  -3   3   1     2532.29     2836.88     72.21 o 
  -1   3   1      630.26      795.06     41.95 o 
   1   3   1      679.85      586.38     62.22 o 
   3   3   1    80129.46    80848.60   1266.04 o 
   5   3   1    10471.96    10282.33    811.56 o 
   7   3   1    10330.81    10451.99    632.34 o 
   9   3   1    12054.68    11983.25    203.11 o 
  11   3   1     3899.35     4131.64    154.87 o 
  13   3   1     2089.62     2213.20    122.41 o 
  15   3   1     7855.55     8173.01    219.97 o 
  17   3   1     1633.88     1794.53    424.72 o 
  19   3   1      143.63      262.37    104.15 o 
  21   3   1     1144.99     1233.16    344.91 o 
 -22   4   1     2136.43     2523.43    298.93 o 
 -20   4   1     8062.08     7783.72    513.99 o 
 -18   4   1       88.11       53.43     95.36 o 
 -16   4   1      236.96      227.93    130.53 o 
 -14   4   1    12121.79    11821.58    493.70 o 
 -12   4   1     5682.24     5662.80    320.57 o 
 -10   4   1       93.78       87.30     51.16 o 
  -8   4   1    16903.17    16861.04    345.59 o 
  -6   4   1    68066.59    66318.74    550.51 o 
  -4   4   1     4595.41     4387.40    263.08 o 
  -2   4   1     2137.72     1999.29     98.06 o 
   0   4   1    19591.41    17720.81    195.59 o 
   2   4   1     2277.66     2015.29     89.27 o 
   4   4   1     8806.06     8826.73    173.13 o 
   6   4   1    55507.73    53609.56    392.14 o 
   8   4   1     5322.73     4835.63    136.73 o 
  10   4   1     1118.18     1071.63     88.37 o 
  12   4   1      363.98      450.16    118.35 o 
  14   4   1     5473.08     5634.61    184.92 o 
  16   4   1     6636.54     6423.11    236.71 o 
  18   4   1      389.43      471.79    101.37 o 
  20   4   1     1158.40      985.12    156.32 o 
 -21   5   1     7172.56     7121.59    263.28 o 
 -19   5   1     2809.03     2797.61    286.75 o 
 -17   5   1     1940.42     1687.56    135.80 o 
 -15   5   1     1563.92     1519.08    110.09 o 
 -13   5   1    11751.10    11620.70    245.31 o 
 -11   5   1      388.76      452.55    108.21 o 
  -9   5   1     3997.82     3739.51    197.48 o 
  -7   5   1    22462.83    21423.70    272.58 o 
  -5   5   1    14278.32    12724.24   1337.73 o 
  -3   5   1      673.63      547.52     58.13 o 
  -1   5   1    13500.27    11961.86    185.05 o 
   1   5   1    11202.86    10095.83    189.36 o 
   3   5   1    17947.37    17522.10    647.22 o 
   5   5   1      435.74      546.04    188.01 o 
   7   5   1    44225.85    44471.08   3017.66 o 
   9   5   1    11665.19    11516.78    256.32 o 
  11   5   1     1528.67     1400.95    117.68 o 
  13   5   1     4042.53     4150.77    168.26 o 
  15   5   1    14116.28    13200.11    302.07 o 
  17   5   1     6161.00     6016.18    231.92 o 
  19   5   1      345.01      160.62    113.71 o 
  21   5   1     1897.66     1667.47    172.46 o 
 -20   6   1     4352.18     4011.72    203.20 o 
 -18   6   1     1109.78     1167.98    123.86 o 
 -16   6   1     1511.99     1333.90    131.88 o 
 -14   6   1      870.17     1080.24    109.51 o 
 -12   6   1     6974.68     7196.99    204.12 o 
 -10   6   1      160.95       98.14     65.91 o 
  -8   6   1     1275.48     1099.73    138.64 o 
  -6   6   1     3419.47     3140.75    160.96 o 
  -4   6   1     4615.76     4400.35    131.98 o 
  -2   6   1     1784.14     1712.69     92.65 o 
   0   6   1      779.60      609.36     86.57 o 
   2   6   1     2032.26     1727.11     89.89 o 
   4   6   1       82.90      128.38     55.45 o 
   6   6   1     3671.37     3406.79    135.26 o 
   8   6   1    19618.43    18348.70    300.30 o 
  10   6   1      218.18       99.96    105.50 o 
  12   6   1      337.70      282.52    156.90 o 
  14   6   1     4363.12     4384.32    187.45 o 
  16   6   1     7043.06     6737.06    232.77 o 
  18   6   1      405.38      432.20    123.34 o 
 -19   7   1      894.28      873.12    129.02 o 
 -17   7   1      289.87      147.92    111.05 o 
 -15   7   1     3539.31     3344.07    356.41 o 
 -13   7   1      676.46      651.14    102.82 o 
 -11   7   1      938.27     1052.56    102.29 o 
  -9   7   1     6242.68     6352.46    280.67 o 
  -7   7   1     5652.72     5310.11    171.17 o 
  -5   7   1     7565.63     7335.01    248.20 o 
  -3   7   1       25.20      144.29     54.69 o 
  -1   7   1     2686.98     2353.44    117.02 o 
   1   7   1     9321.48     9032.65    205.15 o 
   3   7   1      746.55      666.48     88.60 o 
   5   7   1        1.72      -60.28     60.28 o 
   7   7   1     6194.26     6198.53    188.30 o 
   9   7   1     7565.21     7467.48    234.00 o 
  11   7   1       40.15        5.51     86.52 o 
  13   7   1        6.23       56.81     83.49 o 
  15   7   1     2070.25     1712.00    154.86 o 
  17   7   1      600.38      617.23    125.75 o 
 -18   8   1        6.19      129.08    106.61 o 
 -16   8   1      655.38      560.81    144.05 o 
 -14   8   1      109.94      124.72    125.79 o 
 -12   8   1      299.08      377.13     84.87 o 
 -10   8   1       72.87      205.92     76.03 o 
  -8   8   1      428.23      404.05     85.94 o 
  -6   8   1      127.87       82.51     77.47 o 
  -4   8   1      161.40      127.82     76.51 o 
  -2   8   1     1246.71     1151.11    101.78 o 
   0   8   1      191.82      206.20    104.15 o 
   2   8   1       32.86      -21.64    101.45 o 
   4   8   1      632.14      562.42     92.11 o 
   6   8   1     1463.44     1313.56    114.58 o 
   8   8   1      732.93      713.58     96.12 o 
  10   8   1      767.54      794.44    117.22 o 
  12   8   1       72.17       40.28     95.83 o 
  14   8   1      335.58      227.67    116.20 o 
  16   8   1      303.16      347.04    235.35 o 
 -17   9   1      317.21      238.49    121.42 o 
 -15   9   1     1230.98     1162.20    200.19 o 
 -13   9   1       35.28       56.56    107.06 o 
 -11   9   1      872.94      904.88    239.41 o 
  -9   9   1      826.67     1003.83    213.71 o 
  -7   9   1     2244.98     1979.09    154.36 o 
  -5   9   1       29.84       39.78     74.71 o 
  -3   9   1      550.31      615.19     92.72 o 
  -1   9   1      180.00      119.94     83.14 o 
   1   9   1     1672.32     1765.15    126.24 o 
   3   9   1      747.14      744.89    144.73 o 
   5   9   1      242.68      292.73     84.02 o 
   7   9   1       44.45      -25.79    118.35 o 
   9   9   1      487.48      322.17    106.64 o 
  11   9   1        6.51       28.78     95.41 o 
  13   9   1      707.94      817.41    192.75 o 
  15   9   1        2.34      -59.22    119.07 o 
 -14  10   1      134.74      198.16    198.83 o 
 -12  10   1      934.04      957.26    134.38 o 
 -10  10   1      127.45      145.86     97.44 o 
  -8  10   1       41.96      109.88     96.65 o 
  -6  10   1       97.93      254.71     88.78 o 
  -4  10   1       29.31       33.03    122.41 o 
  -2  10   1      342.17      305.58     97.50 o 
   0  10   1      279.86      320.08    160.96 o 
   2  10   1      310.68      479.91    286.08 o 
   4  10   1      198.00      354.82     95.91 o 
   6  10   1      891.06      916.40    142.70 o 
   8  10   1      970.24      974.87    127.05 o 
  10  10   1      569.76      565.88    123.38 o 
  12  10   1       65.51       14.88    111.70 o 
 -11  11   1      385.97      662.47    180.57 o 
  -9  11   1      256.47      150.55    124.81 o 
  -7  11   1     1949.63     2223.61    169.43 o 
  -5  11   1     1418.91     1393.65    167.72 o 
  -3  11   1       18.25     -111.87    111.87 o 
  -1  11   1     1034.32     1072.10    135.03 o 
   1  11   1     1732.89     1904.34    152.59 o 
   3  11   1      342.73      431.63    110.93 o 
   5  11   1        2.31      222.37    124.44 o 
   7  11   1     1127.14     1166.49    144.90 o 
   9  11   1      301.26      292.70    131.88 o 
  -4  12   1      416.90      414.44    142.02 o 
  -2  12   1      326.76      192.35    125.16 o 
   0  12   1     2608.39     2921.26    251.58 o 
   2  12   1      437.30      707.54    125.29 o 
 -26   0   2     2313.53     2322.74    186.39 o 
 -24   0   2      200.13      155.63    112.01 o 
 -22   0   2      288.48      257.00    102.29 o 
 -20   0   2     6905.85     6153.07    411.19 o 
 -18   0   2     3486.74     3178.56    146.33 o 
 -16   0   2      965.11     1089.40     85.28 o 
 -14   0   2   106825.17   114533.84   3801.50 o 
 -12   0   2    77609.21    80242.01    471.97 o 
 -10   0   2     2728.84     2631.67    145.41 o 
  -8   0   2   154524.58   155848.20   3737.25 o 
  -6   0   2   397659.28   335694.50   2586.20 o 
  -4   0   2    42552.37    40288.88    733.07 o 
  -2   0   2      519.16      600.47     48.69 o 
   0   0   2   102842.59    93494.91   1101.80 o 
   2   0   2     3853.38     5537.92    112.94 o 
   4   0   2     7343.29     7142.84    110.47 o 
   6   0   2     3828.75     4515.32    108.88 o 
   8   0   2    17007.92    18510.53    230.50 o 
  10   0   2    25834.26    25546.28    368.59 o 
  12   0   2      657.38      606.41    133.91 o 
  14   0   2     2225.22     2273.52    121.94 o 
  16   0   2     5753.60     5980.48    201.70 o 
  18   0   2      546.64      623.42    133.23 o 
  20   0   2      760.81      777.75    124.75 o 
  22   0   2     2842.17     3185.51    195.00 o 
 -25   1   2      812.70      969.59    131.82 o 
 -23   1   2      408.45      384.18    104.13 o 
 -21   1   2      673.23      853.67    105.66 o 
 -19   1   2     5864.35     5899.40    294.87 o 
 -17   1   2      692.89      821.12    123.09 o 
 -15   1   2     4921.67     4696.59    149.63 o 
 -13   1   2    21394.23    21630.13    269.24 o 
 -11   1   2    17532.60    17496.89    215.67 o 
  -9   1   2    23762.45    24565.67    584.33 o 
  -7   1   2     2886.38     3341.15     74.58 o 
  -5   1   2    21476.05    23128.79    157.33 o 
  -3   1   2    30888.16    30296.29    198.16 o 
  -1   1   2     3477.92     3529.51    103.47 o 
   1   1   2    39824.41    41617.62   1561.58 o 
   3   1   2     2240.52     2157.66     81.16 o 
   5   1   2      254.97      310.18     41.25 o 
   7   1   2     5982.91     5937.27    126.70 o 
   9   1   2    18103.05    19051.47    248.67 o 
  11   1   2     3057.03     3079.88    155.55 o 
  13   1   2       37.83      159.51     58.82 o 
  15   1   2     3651.57     3638.38    159.14 o 
  17   1   2     5260.81     5376.57    199.40 o 
  19   1   2      427.49      554.98    106.61 o 
  21   1   2      998.61      851.63    149.66 o 
 -24   2   2       29.63      148.51    142.70 o 
 -22   2   2      754.37      795.00    111.71 o 
 -20   2   2      579.67      608.52     95.08 o 
 -18   2   2     6936.55     6742.24    198.38 o 
 -16   2   2     1941.53     1904.25    248.20 o 
 -14   2   2     5646.91     5432.80    195.45 o 
 -12   2   2    37077.41    37359.23    435.54 o 
 -10   2   2     2477.19     2371.66     84.10 o 
  -8   2   2     4448.04     4570.48    105.50 o 
  -6   2   2     6758.99     6876.63    170.43 o 
  -4   2   2     1478.36     1298.37     91.30 o 
  -2   2   2    27783.85    26323.92    518.73 o 
   0   2   2    23235.10    22390.32    416.60 o 
   2   2   2    37332.70    35885.08   1204.50 o 
   4   2   2     2831.37     3788.56     90.35 o 
   6   2   2     2782.41     2985.73    185.98 o 
   8   2   2    17558.47    19221.43    511.28 o 
  10   2   2    10435.00    10576.23    204.67 o 
  12   2   2     1198.97      991.17     93.77 o 
  14   2   2      519.25      472.67     89.24 o 
  16   2   2     1627.07     1557.96    136.29 o 
  18   2   2     1121.67     1273.66    128.15 o 
  20   2   2       82.82     -123.28    123.28 o 
 -25   3   2      134.17       24.22    123.28 o 
 -23   3   2       60.06       10.99    108.03 o 
 -21   3   2      483.44      579.20     96.29 o 
 -19   3   2      773.34      742.58    106.86 o 
 -17   3   2     1600.34     1648.61    119.03 o 
 -15   3   2     1649.76     1721.04    101.38 o 
 -13   3   2     3918.79     3788.29    129.98 o 
 -11   3   2    10581.83    11408.82    229.94 o 
  -9   3   2     4319.15     5194.24    121.46 o 
  -7   3   2    17891.33    18542.68    201.78 o 
  -5   3   2     6079.15     5358.40    342.89 o 
  -3   3   2      414.36      310.43     36.81 o 
  -1   3   2     1934.84     2154.87     65.04 o 
   1   3   2    14605.71    15122.79    588.38 o 
   3   3   2    10135.43    12140.11    646.55 o 
   5   3   2     3328.22     3292.86    189.36 o 
   7   3   2     3414.79     3628.47    113.31 o 
   9   3   2     7594.26     7563.49    172.59 o 
  11   3   2     5513.16     5705.52    165.94 o 
  13   3   2      151.46      140.67     70.78 o 
  15   3   2       84.88      171.05     77.99 o 
  17   3   2      640.20      709.18    103.61 o 
  19   3   2      641.34      712.11    122.56 o 
  21   3   2      578.25      619.24    126.82 o 
 -24   4   2        0.82      209.72    260.38 o 
 -22   4   2       14.42      125.02    102.80 o 
 -20   4   2       37.75      -68.98     93.72 o 
 -18   4   2      217.50      267.03     82.19 o 
 -16   4   2       10.83       61.98     68.84 o 
 -14   4   2     2581.66     2313.47    265.79 o 
 -12   4   2      913.44      863.32     81.30 o 
 -10   4   2     1235.66     1281.82     74.60 o 
  -8   4   2     8310.58     8593.38    593.79 o 
  -6   4   2     2441.97     2234.05     87.04 o 
  -4   4   2       19.18      119.21     32.90 o 
  -2   4   2        9.45       76.83     33.43 o 
   0   4   2    14205.10    15573.57    536.98 o 
   2   4   2     2913.93     2931.86    109.56 o 
   4   4   2        5.87       91.87     47.16 o 
   6   4   2      981.38     1198.92     79.13 o 
   8   4   2      185.35      161.15     60.19 o 
  10   4   2     5187.27     5176.66    159.19 o 
  12   4   2      951.41     1102.20    102.73 o 
  14   4   2      497.99      577.02    105.50 o 
  16   4   2      680.54      677.34    109.94 o 
  18   4   2     1844.44     1390.87    146.00 o 
  20   4   2        7.07       18.33    129.17 o 
 -23   5   2       23.54     -112.25    112.25 o 
 -21   5   2       23.36      152.06    198.83 o 
 -19   5   2      570.01      553.90    100.90 o 
 -17   5   2       50.27      -17.30     79.30 o 
 -15   5   2      625.10      854.62     84.98 o 
 -13   5   2        2.78      -33.02     68.31 o 
 -11   5   2       12.11       23.19     52.37 o 
  -9   5   2      611.93      643.72     65.97 o 
  -7   5   2      297.42      353.56     54.49 o 
  -5   5   2     8810.46     9200.24    246.17 o 
  -3   5   2     4561.19     4718.98    121.92 o 
  -1   5   2     1455.83     1794.03     77.95 o 
   1   5   2     3329.17     3001.87    106.15 o 
   3   5   2      888.64      985.66     72.21 o 
   5   5   2     3895.98     3950.88    129.11 o 
   7   5   2     1435.53     1428.51    131.20 o 
   9   5   2      764.49      775.82     90.35 o 
  11   5   2      464.17      569.71    103.47 o 
  13   5   2       80.66      130.79     80.19 o 
  15   5   2      393.22      459.86     95.52 o 
  17   5   2       15.92     -114.97    114.97 o 
  19   5   2       51.83      -37.60    107.21 o 
 -22   6   2        1.35       65.86    110.64 o 
 -20   6   2      690.72      675.63    123.10 o 
 -18   6   2     1275.55     1280.57    123.52 o 
 -16   6   2     1090.00     1292.24    116.18 o 
 -14   6   2      465.89      503.12     92.76 o 
 -12   6   2     1874.30     1802.09    117.14 o 
 -10   6   2      309.81      347.51     65.09 o 
  -8   6   2      610.78      403.52     74.58 o 
  -6   6   2      591.34      666.07    120.38 o 
  -4   6   2      526.66      460.09     56.21 o 
  -2   6   2       79.64       54.84     87.92 o 
   0   6   2     9873.76     8568.92    182.74 o 
   2   6   2     6618.77     6202.31    221.15 o 
   4   6   2      346.74      540.07    141.35 o 
   6   6   2      781.87      731.57     86.52 o 
   8   6   2    11802.49    11411.31    246.27 o 
  10   6   2      627.26      609.01     95.63 o 
  12   6   2      754.67      986.14    213.71 o 
  14   6   2     3278.49     3148.20    171.66 o 
  16   6   2      907.45      865.77    134.58 o 
  18   6   2     1019.32     1009.15    229.27 o 
 -21   7   2      487.71      234.88    127.16 o 
 -19   7   2     2781.58     2847.51    172.16 o 
 -17   7   2      460.66      361.15    103.28 o 
 -15   7   2     1702.72     1687.30    131.44 o 
 -13   7   2      137.12      214.31    110.24 o 
 -11   7   2     1776.10     1971.99    125.25 o 
  -9   7   2        2.00       72.18     65.97 o 
  -7   7   2      834.50      724.39     99.42 o 
  -5   7   2     1771.77     1520.68    144.73 o 
  -3   7   2     3980.68     3807.96    138.44 o 
  -1   7   2     2628.15     2447.69    117.46 o 
   1   7   2    16473.84    15805.51    269.17 o 
   3   7   2     2725.65     2680.93    267.14 o 
   5   7   2      565.78      572.83     87.02 o 
   7   7   2     4410.85     4782.62    171.17 o 
   9   7   2    11665.51    11285.87    677.66 o 
  11   7   2      613.14      619.60    261.73 o 
  13   7   2     1486.53     1383.05    130.94 o 
  15   7   2      601.14      580.61    119.45 o 
  17   7   2     1304.77     1141.82    154.20 o 
 -18   8   2     2093.34     2085.61    162.46 o 
 -16   8   2       16.05      -30.18     88.05 o 
 -14   8   2     5570.01     5617.11    214.97 o 
 -12   8   2     1491.10     1606.38    122.88 o 
 -10   8   2      810.18      899.22    281.34 o 
  -8   8   2     6745.62     6680.46    206.48 o 
  -6   8   2     6381.07     6047.92    191.72 o 
  -4   8   2     2063.40     1899.28    201.54 o 
  -2   8   2       14.79       60.11    160.96 o 
   0   8   2     7495.78     7403.57    239.41 o 
   2   8   2     5042.95     4903.30    216.42 o 
   4   8   2     1222.37     1304.22    114.27 o 
   6   8   2      871.58     1120.35    169.75 o 
   8   8   2     1531.39     1661.13    135.80 o 
  10   8   2     9677.57     9303.85    371.97 o 
  12   8   2        1.98       37.87     92.11 o 
  14   8   2      204.58        9.78    144.05 o 
  16   8   2      654.70      517.94    149.98 o 
 -17   9   2      357.68      440.79    122.27 o 
 -15   9   2      710.08      904.18    221.83 o 
 -13   9   2     3172.14     3182.68    177.53 o 
 -11   9   2      360.94      364.06    100.41 o 
  -9   9   2     1716.29     1623.40    129.47 o 
  -7   9   2      810.67      886.52    180.57 o 
  -5   9   2     1293.61     1410.28    119.05 o 
  -3   9   2     2561.02     2602.55    175.84 o 
  -1   9   2      390.98      252.62     84.98 o 
   1   9   2     6533.09     6403.07    209.43 o 
   3   9   2     6238.05     6572.90    291.49 o 
   5   9   2      360.32      325.82     80.71 o 
   7   9   2     1409.43     1485.20    142.50 o 
   9   9   2     3230.61     3498.87    204.92 o 
  11   9   2     1136.86     1315.14    139.48 o 
  13   9   2     1479.97     1629.99    230.62 o 
 -14  10   2     4933.92     5158.70    233.67 o 
 -12  10   2     4328.05     4432.92    217.46 o 
 -10  10   2        9.78     -103.93    141.35 o 
  -8  10   2     1330.44     1204.60    152.84 o 
  -6  10   2     7988.95     8296.52    258.22 o 
  -4  10   2     3884.71     3874.23    225.89 o 
  -2  10   2       59.90       98.89     84.54 o 
   0  10   2     1886.79     1953.16    274.58 o 
   2  10   2     7276.33     8265.80    313.80 o 
   4  10   2      389.65      374.25    101.83 o 
   6  10   2      519.29      594.15    192.07 o 
   8  10   2     1543.48     1436.54    154.44 o 
  10  10   2     2317.60     2252.82    172.88 o 
 -11  11   2      695.97      884.98    135.56 o 
  -9  11   2      400.26      675.61    239.41 o 
  -7  11   2      486.73      414.21    124.06 o 
  -5  11   2     2932.00     2599.24    178.78 o 
  -3  11   2      292.67      393.24    165.02 o 
  -1  11   2        4.37     -105.58    105.58 o 
   1  11   2     1576.77     1780.07    433.51 o 
   3  11   2      741.10      875.28    132.93 o 
   5  11   2       13.15     -100.74    100.74 o 
   7  11   2      254.83      626.29    117.98 o 
  -4  12   2      372.71      367.53    132.15 o 
  -2  12   2       13.78      111.37    113.19 o 
   0  12   2      301.96      218.29    133.21 o 
 -25   1   3        3.09       73.86    102.82 o 
 -23   1   3       57.67      -47.34    100.43 o 
 -21   1   3     3530.50     3299.00    162.90 o 
 -19   1   3     1727.05     1988.35    120.92 o 
 -17   1   3       27.86       26.99    101.45 o 
 -15   1   3     1599.64     1673.58    194.78 o 
 -13   1   3    35026.34    37824.41    339.03 o 
 -11   1   3    13750.52    15475.71    199.51 o 
  -9   1   3     1910.46     2090.76     75.07 o 
  -7   1   3     3050.52     3191.00     77.77 o 
  -5   1   3     2058.80     2074.29     52.75 o 
  -3   1   3    12543.16    12061.24    111.42 o 
  -1   1   3        0.27       65.60     24.87 o 
   1   1   3     7762.93     8217.77    304.34 o 
   3   1   3      622.24      582.81     46.66 o 
   5   1   3    11249.19    12360.65    175.49 o 
   7   1   3     8129.91     9086.41    290.13 o 
   9   1   3      104.43       51.40     59.15 o 
  11   1   3     1082.14     1291.51    169.08 o 
  13   1   3     1079.22     1194.38    105.21 o 
  15   1   3     1356.20     1359.30    117.35 o 
  17   1   3      651.19      465.50    206.27 o 
  19   1   3      126.87      241.73    111.42 o 
 -26   2   3      667.48      731.67    131.98 o 
 -24   2   3      548.90      466.14    135.26 o 
 -22   2   3      574.30      519.29    104.20 o 
 -20   2   3     4843.41     4621.95    339.50 o 
 -18   2   3     2303.78     2108.57    120.92 o 
 -16   2   3     2602.60     2474.21    201.54 o 
 -14   2   3      794.48      938.10    129.85 o 
 -12   2   3    12994.34    14209.98    232.65 o 
 -10   2   3     1449.78     1666.92    177.87 o 
  -8   2   3     3278.94     4080.63    137.29 o 
  -6   2   3     1276.06     1096.29     49.73 o 
  -4   2   3    13245.42    13792.32    239.41 o 
  -2   2   3     1780.04     1578.81     51.16 o 
   0   2   3     5003.60     4550.63    283.37 o 
   2   2   3      791.19      668.70     45.88 o 
   4   2   3     2597.81     2883.63     88.95 o 
   6   2   3      774.62      871.37     61.64 o 
   8   2   3     7780.08     8404.56    175.02 o 
  10   2   3     2026.27     2237.77    109.94 o 
  12   2   3     1019.64     1239.57    100.41 o 
  14   2   3     3173.30     3033.80    146.75 o 
  16   2   3     2907.90     2794.00    160.18 o 
  18   2   3     2713.97     2232.57    167.37 o 
  20   2   3       15.19       57.91    112.38 o 
 -25   3   3      914.93      830.90    140.67 o 
 -23   3   3       56.92       54.95    219.12 o 
 -21   3   3     3048.95     2983.72    185.98 o 
 -19   3   3     4827.43     5159.69    188.89 o 
 -17   3   3     2777.87     2769.28    135.21 o 
 -15   3   3      380.24      428.80     70.44 o 
 -13   3   3     4953.44     4817.65    138.08 o 
 -11   3   3    17926.38    18943.57    552.54 o 
  -9   3   3      953.14     1151.68    123.76 o 
  -7   3   3      522.26      377.30     43.96 o 
  -5   3   3    24921.58    22824.87    208.50 o 
  -3   3   3    33170.22    31650.63    238.63 o 
  -1   3   3     1375.62     1297.33     89.95 o 
   1   3   3    18862.38    17826.57    566.07 o 
   3   3   3    51920.88    51835.32   2053.93 o 
   5   3   3     2787.10     3017.06    102.81 o 
   7   3   3     1807.85     1798.22    139.99 o 
   9   3   3     4269.01     4497.62    181.25 o 
  11   3   3     1518.34     1650.22    110.47 o 
  13   3   3      273.52      352.77    105.50 o 
  15   3   3     1767.10     1622.18    126.82 o 
  17   3   3     2444.92     2223.78    157.59 o 
  19   3   3      149.71      196.13    111.28 o 
 -24   4   3      971.02     1045.81    129.08 o 
 -22   4   3      353.36      587.80    104.15 o 
 -20   4   3    10134.65    10446.10    266.66 o 
 -18   4   3     2852.98     2631.02    148.67 o 
 -16   4   3      667.10      602.46     88.95 o 
 -14   4   3    11502.20    11492.37    604.62 o 
 -12   4   3    12047.43    12490.28    218.53 o 
 -10   4   3    17095.79    17984.51    273.90 o 
  -8   4   3     4482.59     4223.21    270.52 o 
  -6   4   3     8473.87     7611.79    142.93 o 
  -4   4   3     5617.06     4739.93    110.95 o 
  -2   4   3      368.01      398.23     67.63 o 
   0   4   3     9351.33     8613.06    148.79 o 
   2   4   3    18846.87    15901.13    656.01 o 
   4   4   3    27000.75    26939.47    584.33 o 
   6   4   3       70.94       76.61     67.63 o 
   8   4   3     1234.23     1117.39     91.16 o 
  10   4   3    10627.61    10633.90    233.35 o 
  12   4   3      272.70      240.41     86.24 o 
  14   4   3      913.92      868.17    118.35 o 
  16   4   3     5924.59     5777.49    219.02 o 
  18   4   3      881.53      995.12    212.36 o 
 -23   5   3       15.78      138.18    103.61 o 
 -21   5   3     2690.10     2800.42    166.65 o 
 -19   5   3     5227.12     5679.31    203.71 o 
 -17   5   3      218.51       68.42     85.60 o 
 -15   5   3      377.28      499.57     81.44 o 
 -13   5   3     8234.12     8056.69    199.90 o 
 -11   5   3     9004.15     9163.49    562.01 o 
  -9   5   3     2688.43     2883.75    111.85 o 
  -7   5   3    22219.02    21786.36    268.28 o 
  -5   5   3    39997.08    38844.91    863.64 o 
  -3   5   3    20812.15    20249.78    248.67 o 
  -1   5   3      442.13      494.49     51.65 o 
   1   5   3    36472.26    34917.86   1164.60 o 
   3   5   3    55038.93    55767.50   1387.10 o 
   5   5   3     2990.36     2853.18    130.53 o 
   7   5   3     7685.67     7740.79    195.51 o 
   9   5   3    15904.12    15405.50    286.45 o 
  11   5   3     4670.92     4796.20    217.09 o 
  13   5   3      133.60      251.23     81.44 o 
  15   5   3     4321.77     3850.02    189.37 o 
  17   5   3     4329.64     4177.55    216.05 o 
 -22   6   3      305.47      111.39    269.17 o 
 -20   6   3     2262.55     2497.10    213.04 o 
 -18   6   3     4092.76     3697.95    180.76 o 
 -16   6   3       27.97       15.55     85.89 o 
 -14   6   3      197.56      120.97    196.13 o 
 -12   6   3     5148.82     4842.65    164.50 o 
 -10   6   3     1183.44     1013.90     92.20 o 
  -8   6   3       17.73      -18.39    108.88 o 
  -6   6   3    10151.87     9581.37    307.04 o 
  -4   6   3     5284.57     4691.29    138.20 o 
  -2   6   3       16.63       14.42     84.54 o 
   0   6   3     2737.20     2372.07    112.31 o 
   2   6   3    23417.08    21557.05    298.88 o 
   4   6   3     8939.44     8647.26    199.72 o 
   6   6   3      235.87      250.36     74.97 o 
   8   6   3     9421.95     9161.51    229.40 o 
  10   6   3     2160.52     2217.73    137.72 o 
  12   6   3     2051.56     2013.31    135.77 o 
  14   6   3      113.16       55.74     92.29 o 
  16   6   3     2474.28     2267.99    404.43 o 
 -21   7   3     1603.76     1620.94    150.36 o 
 -19   7   3     1914.88     1866.01    179.90 o 
 -17   7   3       31.79       44.12     98.74 o 
 -15   7   3     1412.72     1452.22    131.88 o 
 -13   7   3     1493.98     1751.05    119.00 o 
 -11   7   3     5316.90     5274.35    292.16 o 
  -9   7   3       63.22      -43.06     63.65 o 
  -7   7   3     1443.75     1433.83     97.56 o 
  -5   7   3    10669.17    10408.85    428.78 o 
  -3   7   3      318.78      362.39     65.85 o 
  -1   7   3      421.34      408.54     70.70 o 
   1   7   3     6913.06     6528.50    224.53 o 
   3   7   3     8130.46     8399.57    311.78 o 
   5   7   3     8189.73     8201.26    214.68 o 
   7   7   3      351.03      241.08     87.82 o 
   9   7   3      274.18      194.62     85.50 o 
  11   7   3       15.55       71.77     93.20 o 
  13   7   3      378.74      379.33     99.93 o 
  15   7   3      262.53      452.48    112.08 o 
 -20   8   3      530.43      627.41    125.91 o 
 -18   8   3      240.42      325.98    106.16 o 
 -16   8   3      146.72      159.74     86.55 o 
 -14   8   3      131.59        6.42    164.34 o 
 -12   8   3       47.81        9.20     84.87 o 
 -10   8   3     1421.68     1341.74    115.85 o 
  -8   8   3      746.20      598.43    126.47 o 
  -6   8   3       50.92      115.73     77.10 o 
  -4   8   3     1361.36     1482.06    106.11 o 
  -2   8   3     1502.56     1578.89    109.79 o 
   0   8   3      134.09      192.58     71.98 o 
   2   8   3      196.57      158.24     78.76 o 
   4   8   3     2855.34     2803.25    149.20 o 
   6   8   3        9.38      -64.95    125.79 o 
   8   8   3     2176.24     2206.20    163.67 o 
  10   8   3       35.06      -13.02     95.95 o 
  12   8   3      181.96      186.02    107.11 o 
  14   8   3        2.06        7.36    115.65 o 
 -17   9   3      241.04      254.85    114.89 o 
 -15   9   3      438.07      406.26    117.16 o 
 -13   9   3       39.83      -42.34     99.94 o 
 -11   9   3      201.09      156.41     93.60 o 
  -9   9   3      249.10      208.71    102.07 o 
  -7   9   3      314.70      268.57     92.76 o 
  -5   9   3      161.08      176.65     76.96 o 
  -3   9   3      166.11      127.73     85.60 o 
  -1   9   3      409.58      624.12    330.04 o 
   1   9   3        8.31       29.63     80.07 o 
   3   9   3        0.30      116.75     93.33 o 
   5   9   3      276.05      182.92     91.67 o 
   7   9   3      463.57      197.23    113.38 o 
   9   9   3       35.87       19.86     89.29 o 
  11   9   3        5.93       76.24     97.95 o 
 -16  10   3      153.13      283.41    111.89 o 
 -14  10   3        6.63      -22.47    259.70 o 
 -12  10   3      579.83      492.51    185.31 o 
 -10  10   3       73.85       37.87     94.12 o 
  -8  10   3       60.74      -21.81    103.47 o 
  -6  10   3      721.22      764.72    114.76 o 
  -4  10   3      429.32      495.54     97.03 o 
  -2  10   3      249.76      229.36     94.67 o 
   0  10   3      451.41      352.82    154.20 o 
   2  10   3       11.34      -94.63     94.63 o 
   4  10   3       86.28      133.56     87.23 o 
   6  10   3      109.20       13.53    111.79 o 
   8  10   3     1155.06     1234.22    140.59 o 
  10  10   3       17.66       83.11    116.58 o 
 -11  11   3     2137.51     2348.26    292.16 o 
  -9  11   3        3.97      201.06     91.44 o 
  -7  11   3       97.34       81.88    100.72 o 
  -5  11   3     1879.00     1876.28    150.13 o 
  -3  11   3      500.70      391.33    130.49 o 
  -1  11   3      167.38      256.44    140.67 o 
   1  11   3      273.12      400.24    103.51 o 
   3  11   3      554.35      662.35    120.93 o 
   5  11   3      324.96      254.44    124.24 o 
 -26   0   4     5911.26     5363.11    237.20 o 
 -24   0   4     3647.73     3678.61    204.24 o 
 -22   0   4     2125.34     1736.56    140.78 o 
 -20   0   4    20469.50    19447.23    333.14 o 
 -18   0   4    24094.90    23656.13    461.91 o 
 -16   0   4      242.87      390.14     66.22 o 
 -14   0   4    47292.82    49354.46    676.98 o 
 -12   0   4    22772.71    21201.10    231.93 o 
 -10   0   4    20175.28    20225.80    203.72 o 
  -8   0   4    12174.44    13948.86    150.82 o 
  -6   0   4      699.16      673.20     38.26 o 
  -4   0   4    28872.04    28029.04    182.68 o 
  -2   0   4    22854.55    22444.63    453.80 o 
   0   0   4      219.86      194.22     31.11 o 
   2   0   4    32166.35    33142.78    273.23 o 
   4   0   4     8876.20     9640.45    615.44 o 
   6   0   4      484.66      473.35     59.30 o 
   8   0   4     6335.18     6397.76    161.14 o 
  10   0   4    20415.35    19824.73    444.33 o 
  12   0   4     2084.58     2105.06    122.90 o 
  14   0   4        2.67      -14.92     81.57 o 
  16   0   4     6020.38     6413.40    234.63 o 
  18   0   4     1423.40     1156.32    157.80 o 
 -27   1   4     1181.36      997.25    156.84 o 
 -25   1   4     5814.41     5546.70    237.14 o 
 -23   1   4     1444.40     1379.60    170.43 o 
 -21   1   4       14.49       79.80     82.24 o 
 -19   1   4     6429.30     6360.12    457.18 o 
 -17   1   4    25480.56    26332.94    337.12 o 
 -15   1   4     4761.53     4749.31    139.10 o 
 -13   1   4     1857.04     1816.57     82.63 o 
 -11   1   4    26938.85    27033.70    390.23 o 
  -9   1   4     2491.07     2650.32     76.42 o 
  -7   1   4    12276.26    12773.62    302.31 o 
  -5   1   4    32155.09    33019.81   1803.70 o 
  -3   1   4    14566.19    14293.84    308.39 o 
  -1   1   4     5268.49     5998.72    330.04 o 
   1   1   4      279.57      157.53     40.58 o 
   3   1   4     9345.15     9558.96    410.52 o 
   5   1   4     2397.23     2469.74     93.73 o 
   7   1   4      108.47      254.29     54.99 o 
   9   1   4    26528.77    27410.49    926.54 o 
  11   1   4    19793.92    19867.36    590.41 o 
  13   1   4     3116.79     3046.06    145.37 o 
  15   1   4     3534.39     3670.57    173.59 o 
  17   1   4     5654.60     5820.29    227.14 o 
  19   1   4     2101.80     2285.46    223.18 o 
 -26   2   4     2678.94     2949.67    175.95 o 
 -24   2   4     2564.26     2501.86    163.54 o 
 -22   2   4       40.79      192.54     84.70 o 
 -20   2   4      683.22      797.05    118.35 o 
 -18   2   4     9342.69     9395.49    222.84 o 
 -16   2   4      526.86      550.54     75.56 o 
 -14   2   4     3265.36     3264.61    114.76 o 
 -12   2   4     9961.20    10002.53    169.75 o 
 -10   2   4      659.68      970.78     74.39 o 
  -8   2   4      930.72      975.68     49.71 o 
  -6   2   4    36202.31    35195.65    242.46 o 
  -4   2   4    45562.71    43138.11   1116.58 o 
  -2   2   4    25112.03    23180.68    521.43 o 
   0   2   4     6441.62     7199.80    156.90 o 
   2   2   4     3016.63     2736.93    308.39 o 
   4   2   4     4806.60     4669.59    115.72 o 
   6   2   4     2199.30     2668.54    100.90 o 
   8   2   4      678.45      691.35    174.49 o 
  10   2   4     5381.52     4727.02    165.92 o 
  12   2   4     4781.06     4847.87    271.87 o 
  14   2   4      224.30      259.34     91.68 o 
  16   2   4     1157.10     1110.57    129.53 o 
  18   2   4     1973.58     1775.56    164.47 o 
 -25   3   4     1019.10      983.57    138.44 o 
 -23   3   4      331.31      338.03    100.63 o 
 -21   3   4      998.42      999.46    108.17 o 
 -19   3   4     2004.73     2178.51    129.11 o 
 -17   3   4     3369.95     3382.63    265.11 o 
 -15   3   4      966.31      853.92    108.88 o 
 -13   3   4    19729.30    20726.79    270.65 o 
 -11   3   4      379.83      317.90     75.75 o 
  -9   3   4      270.06      297.27     42.36 o 
  -7   3   4     3027.88     2621.38    107.53 o 
  -5   3   4     8515.70     7970.63    131.02 o 
  -3   3   4     2128.84     2009.31     68.38 o 
  -1   3   4     2156.85     2371.00    150.14 o 
   1   3   4       41.87      161.26     39.68 o 
   3   3   4     2123.55     1610.87     76.00 o 
   5   3   4    14271.15    15041.15    589.06 o 
   7   3   4      446.09      539.31    104.15 o 
   9   3   4       56.38       74.09     66.34 o 
  11   3   4     6277.92     6217.22    246.85 o 
  13   3   4        6.83      -73.30    109.56 o 
  15   3   4       96.12      142.02     81.67 o 
  17   3   4      334.13      376.59    127.14 o 
  19   3   4      490.59      412.54    120.51 o 
 -26   4   4       87.05      196.66    103.02 o 
 -24   4   4       24.77       26.70    103.19 o 
 -22   4   4        0.61      -74.85     97.43 o 
 -20   4   4     1334.79     1240.68    140.67 o 
 -18   4   4       59.25      114.38     71.56 o 
 -16   4   4      251.41      101.77     72.61 o 
 -14   4   4     7210.83     7232.43    206.95 o 
 -12   4   4     4727.74     5467.63    146.30 o 
 -10   4   4      222.48      275.68     56.85 o 
  -8   4   4      292.73      287.17     45.42 o 
  -6   4   4    12389.92    11821.74    179.28 o 
  -4   4   4     5890.24     5677.63    125.77 o 
  -2   4   4     4399.78     4684.98    113.71 o 
   0   4   4       32.79       94.48     38.73 o 
   2   4   4       57.32       86.74     37.94 o 
   4   4   4     5557.81     4985.67    139.60 o 
   6   4   4      710.92      711.55    156.23 o 
   8   4   4      298.96      325.60     70.18 o 
  10   4   4     3651.79     3608.41    157.28 o 
  12   4   4     1644.47     1547.62    127.20 o 
  14   4   4      185.06       54.86    103.18 o 
  16   4   4        1.41      -86.22    109.43 o 
  18   4   4      449.44      354.41    139.32 o 
 -25   5   4       55.72      -23.76    169.08 o 
 -23   5   4       21.76     -108.48    108.48 o 
 -21   5   4      301.65      111.38     97.86 o 
 -19   5   4        3.39       -5.51     76.99 o 
 -17   5   4      641.00      759.01     89.89 o 
 -15   5   4        0.33        3.94    147.43 o 
 -13   5   4      122.87      106.94     60.85 o 
 -11   5   4     2050.25     1827.89     97.54 o 
  -9   5   4     4651.90     4279.08    269.85 o 
  -7   5   4       46.60       91.13     48.75 o 
  -5   5   4       17.30        9.77     87.24 o 
  -3   5   4        1.45       20.22     84.54 o 
  -1   5   4       35.81       91.67     50.84 o 
   1   5   4     1620.77     1806.36    135.94 o 
   3   5   4     1769.75     1857.32    168.40 o 
   5   5   4       41.27      203.41     66.95 o 
   7   5   4     2356.86     2317.91    118.09 o 
   9   5   4       30.03      114.95     74.31 o 
  11   5   4        7.63       -0.32     69.83 o 
  13   5   4       15.25      122.65     86.36 o 
  15   5   4      382.47      344.19    136.61 o 
  17   5   4        3.33      143.67    112.81 o 
 -24   6   4       88.51       95.36    317.19 o 
 -22   6   4      121.36       51.31    159.61 o 
 -20   6   4      209.81      373.80    192.75 o 
 -18   6   4     1006.24     1013.27    118.60 o 
 -16   6   4      973.33     1056.54    214.39 o 
 -14   6   4      192.58      224.68     70.47 o 
 -12   6   4     1060.04      993.76     89.39 o 
 -10   6   4     1396.20     1241.50     94.03 o 
  -8   6   4     2738.39     2613.88    119.07 o 
  -6   6   4     7276.66     7221.47    175.50 o 
  -4   6   4     6886.40     6382.52    164.98 o 
  -2   6   4     3216.46     3161.19    122.83 o 
   0   6   4      826.22      866.99     78.69 o 
   2   6   4     7676.58     7720.93    187.89 o 
   4   6   4     2337.76     2052.71    120.92 o 
   6   6   4     1146.66     1131.91    101.37 o 
   8   6   4     2769.76     2540.28    305.69 o 
  10   6   4     1301.46     1403.70    160.28 o 
  12   6   4     3564.32     3213.10    181.09 o 
  14   6   4       41.66       91.31    191.39 o 
  16   6   4      300.74      256.32    131.88 o 
 -23   7   4        4.25        0.79    116.67 o 
 -21   7   4       12.29       87.66    115.65 o 
 -19   7   4      599.40      724.01    112.72 o 
 -17   7   4     2829.22     2820.60    290.81 o 
 -15   7   4       63.88        9.28     87.92 o 
 -13   7   4     2275.78     2128.60    140.67 o 
 -11   7   4     4942.85     5160.78    185.98 o 
  -9   7   4     1883.58     1822.30    108.06 o 
  -7   7   4     1455.55     1619.17    142.02 o 
  -5   7   4    16698.82    15667.56    365.20 o 
  -3   7   4     5135.89     4893.60    160.60 o 
  -1   7   4       99.29       31.79     64.08 o 
   1   7   4     4770.68     4627.08    319.22 o 
   3   7   4     8538.89     8395.95    213.72 o 
   5   7   4      824.61      856.38     99.13 o 
   7   7   4       56.18      108.57     75.08 o 
   9   7   4      825.00      863.35    123.09 o 
  11   7   4     2749.64     2427.70    215.06 o 
  13   7   4       29.94       -3.32    100.90 o 
  15   7   4      339.65      318.58    124.20 o 
 -20   8   4      907.68      778.46    146.84 o 
 -18   8   4     1740.85     1659.17    167.72 o 
 -16   8   4      315.06      429.20    104.70 o 
 -14   8   4     3082.09     2995.37    175.16 o 
 -12   8   4     2537.07     2394.54    142.87 o 
 -10   8   4     3104.34     3364.62    150.58 o 
  -8   8   4       61.14      -44.57     78.15 o 
  -6   8   4     1603.87     1357.99    116.20 o 
  -4   8   4    12417.03    11915.43    263.43 o 
  -2   8   4     7887.85     7196.04    288.78 o 
   0   8   4       47.33       90.19     63.10 o 
   2   8   4     5213.00     5222.56    189.19 o 
   4   8   4     4040.10     3935.60    174.90 o 
   6   8   4      647.28      545.28    113.19 o 
   8   8   4       77.04       40.54     92.26 o 
  10   8   4     2138.72     2242.91    156.76 o 
  12   8   4       32.04     -119.55    119.55 o 
 -19   9   4     1029.95     1289.51    208.30 o 
 -17   9   4     2718.35     3140.12    188.89 o 
 -15   9   4     1303.01     1522.05    140.53 o 
 -13   9   4     1107.95     1310.19    155.55 o 
 -11   9   4     2353.33     2501.56    158.63 o 
  -9   9   4     2627.28     2795.38    150.53 o 
  -7   9   4      519.06      526.88    106.18 o 
  -5   9   4     3911.89     4178.03    332.06 o 
  -3   9   4     7508.64     7884.12    235.28 o 
  -1   9   4        4.78       25.18     76.44 o 
   1   9   4     3659.11     3847.64    743.26 o 
   3   9   4     2048.82     1996.93    146.70 o 
   5   9   4      248.84      323.27     96.03 o 
   7   9   4       20.20      261.22     86.11 o 
   9   9   4     4981.77     5199.76    237.17 o 
  11   9   4     4127.25     4320.27    226.67 o 
 -16  10   4      382.18      456.20    162.31 o 
 -14  10   4      767.31      700.62    132.40 o 
 -12  10   4     4083.38     4603.03    214.64 o 
 -10  10   4     1223.45     1430.59    175.84 o 
  -8  10   4      202.45      178.64    104.15 o 
  -6  10   4     1580.50     1735.95    136.77 o 
  -4  10   4     4320.60     4563.09    401.72 o 
  -2  10   4     2147.03     2295.00    226.56 o 
   0  10   4     1741.50     1958.91    139.60 o 
   2  10   4     2841.14     2955.12    169.52 o 
   4  10   4     1029.38     1286.54    202.89 o 
   6  10   4      309.70      482.88    122.41 o 
   8  10   4      924.89     1190.14    328.68 o 
 -11  11   4      835.34      881.05    142.58 o 
  -9  11   4      133.70      -55.46    106.56 o 
  -7  11   4      132.22      153.85    157.58 o 
  -5  11   4     1059.75     1196.65    133.65 o 
  -3  11   4     1282.66     1321.67    135.32 o 
  -1  11   4       20.74      -24.65     95.32 o 
   1  11   4      451.40      660.21    208.98 o 
   3  11   4      325.56      316.94    111.85 o 
   5  11   4      636.90      514.72    157.58 o 
 -27   1   5     1527.96     1282.34    145.47 o 
 -25   1   5      157.90      352.21    101.78 o 
 -23   1   5      575.77      760.12    101.17 o 
 -21   1   5      874.94      776.82     98.03 o 
 -19   1   5     6020.73     5827.10    386.17 o 
 -17   1   5     1919.19     1869.09    199.51 o 
 -15   1   5      539.15      621.76     66.87 o 
 -13   1   5      203.13      283.59     55.25 o 
 -11   1   5       15.55       44.82     35.63 o 
  -9   1   5    10944.33    11383.34    206.95 o 
  -7   1   5     7669.96     8542.32    196.80 o 
  -5   1   5     7656.74     8805.08    121.47 o 
  -3   1   5     4434.75     4300.74     87.99 o 
  -1   1   5     1376.64     1937.78    143.38 o 
   1   1   5     7522.37     8171.10    237.38 o 
   3   1   5     3264.69     3457.91    104.73 o 
   5   1   5     2151.62     2191.96    105.50 o 
   7   1   5     1234.88     1426.33     96.54 o 
   9   1   5      823.78      709.10     92.76 o 
  11   1   5     2621.29     2607.68    138.14 o 
  13   1   5       20.14      -22.90     86.36 o 
  15   1   5      183.71      154.37    115.65 o 
  17   1   5      187.52      233.04    112.81 o 
 -26   2   5      613.07      503.90    135.77 o 
 -24   2   5     1239.77     1478.86    284.72 o 
 -22   2   5     6313.65     6468.08    221.38 o 
 -20   2   5       15.78      -32.78     73.13 o 
 -18   2   5     3222.98     3098.43    135.33 o 
 -16   2   5      637.13      624.88     96.71 o 
 -14   2   5     1426.00     1493.64     82.73 o 
 -12   2   5     3055.45     3731.65    202.89 o 
 -10   2   5     9396.77     9282.18    380.08 o 
  -8   2   5    12061.81    13252.95    188.69 o 
  -6   2   5     5316.93     5573.32    106.15 o 
  -4   2   5     1962.52     2108.61     99.42 o 
  -2   2   5      753.64      624.00     64.93 o 
   0   2   5     7056.51     7487.22    134.38 o 
   2   2   5    19393.06    21340.95    637.75 o 
   4   2   5    19930.80    20357.24    256.79 o 
   6   2   5     3807.17     3863.49    287.43 o 
   8   2   5     2271.97     2597.98    156.23 o 
  10   2   5     6197.60     6703.99    197.36 o 
  12   2   5     3714.61     3400.93    166.90 o 
  14   2   5      154.60       66.75    104.83 o 
  16   2   5       21.65       37.25    103.98 o 
  18   2   5     3339.44     3061.99    208.48 o 
 -27   3   5      212.55       97.10    129.98 o 
 -25   3   5     1676.73     1650.24    142.87 o 
 -23   3   5     3598.14     3550.59    184.10 o 
 -21   3   5      922.28      994.12    100.30 o 
 -19   3   5     6209.83     6006.89    191.28 o 
 -17   3   5     2775.05     2744.87    123.72 o 
 -15   3   5     1092.35     1083.40     82.95 o 
 -13   3   5     1074.14      976.47     76.99 o 
 -11   3   5    43523.57    43799.52    351.97 o 
  -9   3   5    25056.12    24410.60    472.06 o 
  -7   3   5      186.54      135.40     38.11 o 
  -5   3   5    20315.02    19609.10    436.22 o 
  -3   3   5     9010.56     8773.82    340.18 o 
  -1   3   5     1689.10     1519.36     71.25 o 
   1   3   5     1665.84     1660.45     76.03 o 
   3   3   5     5552.13     5094.12    136.77 o 
   5   3   5     9341.53     9281.57    298.93 o 
   7   3   5      304.33      180.24    127.82 o 
   9   3   5     3278.61     2953.06    149.20 o 
  11   3   5     2623.28     2492.96    290.81 o 
  13   3   5     1117.67     1224.07    126.60 o 
  15   3   5       18.46     -128.37    134.58 o 
  17   3   5     2103.47     2125.49    186.66 o 
 -26   4   5     1065.64     1294.66    277.96 o 
 -24   4   5     3452.50     3267.20    186.76 o 
 -22   4   5      874.08      807.91    164.34 o 
 -20   4   5     4749.57     4630.41    269.17 o 
 -18   4   5     6782.08     6499.04    197.95 o 
 -16   4   5     3075.40     3122.69    149.46 o 
 -14   4   5      358.56      409.45     64.95 o 
 -12   4   5     6443.49     5809.56    346.94 o 
 -10   4   5    22821.57    21937.95    732.44 o 
  -8   4   5     3993.25     3702.02    135.94 o 
  -6   4   5      188.06      428.04    121.06 o 
  -4   4   5    25489.18    22376.34    250.07 o 
  -2   4   5    17195.91    15956.86    599.20 o 
   0   4   5     2430.71     2445.94    190.72 o 
   2   4   5     4349.23     3571.19    300.28 o 
   4   4   5    15295.19    14920.36    754.08 o 
   6   4   5     3086.34     3148.29    127.21 o 
   8   4   5     3528.42     3653.82    162.99 o 
  10   4   5     3198.04     3350.24    154.86 o 
  12   4   5     1439.51     1556.24    127.78 o 
  14   4   5     2368.01     2267.43    154.94 o 
  16   4   5      427.77      375.59    275.26 o 
 -25   5   5     1354.70     1448.06    146.33 o 
 -23   5   5     2566.32     2665.49    539.01 o 
 -21   5   5      368.03      204.48     98.17 o 
 -19   5   5     6666.21     6836.47    353.03 o 
 -17   5   5     5018.88     5309.15    181.60 o 
 -15   5   5     1513.71     1614.72     99.46 o 
 -13   5   5    10596.74    10352.37    217.59 o 
 -11   5   5    52428.49    52068.28    438.52 o 
  -9   5   5    30539.73    31467.73    741.90 o 
  -7   5   5        4.63      -41.35     50.04 o 
  -5   5   5    17989.89    17721.94    244.83 o 
  -3   5   5    24544.06    22343.66    276.86 o 
  -1   5   5      202.91      193.58     97.39 o 
   1   5   5     4589.92     4671.69    140.56 o 
   3   5   5    20764.75    20531.48    296.02 o 
   5   5   5    16440.90    16408.98   1046.92 o 
   7   5   5      181.80      107.97    181.25 o 
   9   5   5     3304.80     3534.80    162.10 o 
  11   5   5     2595.51     2518.87    160.65 o 
  13   5   5     3381.26     2975.53    194.78 o 
  15   5   5      236.09      299.03    116.32 o 
 -24   6   5     1943.83     1903.74    172.15 o 
 -22   6   5      396.43      596.13    122.14 o 
 -20   6   5      302.57      259.86    104.88 o 
 -18   6   5     2956.54     3170.93    161.64 o 
 -16   6   5     1384.55     1443.76    114.58 o 
 -14   6   5       13.88       70.70     74.39 o 
 -12   6   5     8304.77     7486.50    334.77 o 
 -10   6   5    20111.99    18835.04    793.30 o 
  -8   6   5     4302.93     3949.34    229.27 o 
  -6   6   5     1029.92      986.26     79.37 o 
  -4   6   5     8563.90     7833.49    183.63 o 
  -2   6   5     7133.98     6470.22    169.60 o 
   0   6   5      295.31      288.48     70.29 o 
   2   6   5     4259.81     4219.73    198.16 o 
   4   6   5    11155.53    11303.08    833.88 o 
   6   6   5     1296.64     1393.61    180.57 o 
   8   6   5       92.49      227.67     71.98 o 
  10   6   5     1174.01     1229.46    118.82 o 
  12   6   5     3316.03     3296.51    188.16 o 
  14   6   5      801.81      854.06    138.86 o 
 -23   7   5       27.29       77.41    108.81 o 
 -21   7   5      472.36      286.50    119.71 o 
 -19   7   5      728.72      817.47    139.99 o 
 -17   7   5     2188.02     2213.45    144.71 o 
 -15   7   5      269.20      385.42     86.97 o 
 -13   7   5      679.49      698.37    146.76 o 
 -11   7   5     7671.78     7528.37    259.02 o 
  -9   7   5     5273.16     5174.31    320.57 o 
  -7   7   5      187.96      140.90     68.78 o 
  -5   7   5     2006.77     1875.28    115.18 o 
  -3   7   5     5105.77     4587.50    159.72 o 
  -1   7   5     7181.91     6519.58    187.43 o 
   1   7   5      906.78      842.41     92.00 o 
   3   7   5     1235.97     1361.11    177.87 o 
   5   7   5       27.69      -39.85     79.82 o 
   7   7   5        2.58      172.55     75.67 o 
   9   7   5       65.63       12.11     93.25 o 
  11   7   5      438.79      430.56    117.54 o 
  13   7   5      272.20      496.98    165.69 o 
 -22   8   5      128.45      148.73    254.97 o 
 -20   8   5      151.56      137.97    101.38 o 
 -18   8   5      224.78      272.41    139.32 o 
 -16   8   5      956.09     1091.92    117.14 o 
 -14   8   5      169.27      197.84     87.48 o 
 -12   8   5       10.97      -26.77     83.19 o 
 -10   8   5     4448.91     4326.36    331.39 o 
  -8   8   5     1471.68     1453.27    115.18 o 
  -6   8   5      325.81      459.61    106.86 o 
  -4   8   5       35.68        7.51     73.34 o 
  -2   8   5      425.13      326.54     81.88 o 
   0   8   5       84.21        9.72     80.61 o 
   2   8   5     5087.95     5116.93    193.14 o 
   4   8   5      990.05     1165.20    125.12 o 
   6   8   5       39.62      -15.51     89.77 o 
   8   8   5        5.71      -98.03     98.03 o 
  10   8   5      613.65      625.62    136.61 o 
  12   8   5     1341.51     1262.42    155.40 o 
 -19   9   5       37.69     -260.38    260.38 o 
 -17   9   5        3.74      -25.39     96.99 o 
 -15   9   5       21.97       74.46     86.36 o 
 -13   9   5      196.04      173.95     95.13 o 
 -11   9   5        9.08      117.32     71.26 o 
  -9   9   5       75.23      137.39     81.15 o 
  -7   9   5      875.09      880.26    106.11 o 
  -5   9   5        0.25      -81.77     81.77 o 
  -3   9   5      875.39      849.40    113.26 o 
  -1   9   5       61.11      285.77     72.17 o 
   1   9   5     1499.57     1537.55    132.03 o 
   3   9   5      378.42      440.37     95.91 o 
   5   9   5        0.88      114.62     80.47 o 
   7   9   5      103.92      209.87    133.91 o 
   9   9   5        0.49      -62.56    179.22 o 
 -16  10   5       36.02        7.24    109.43 o 
 -14  10   5       55.42      302.09     94.13 o 
 -12  10   5      113.89      215.62     96.99 o 
 -10  10   5       58.45      280.84     86.78 o 
  -8  10   5        2.95      112.10     87.85 o 
  -6  10   5       72.13      147.44     85.50 o 
  -4  10   5        2.95      -40.92     95.08 o 
  -2  10   5       43.07       31.64    102.22 o 
   0  10   5        2.87       93.38     93.39 o 
   2  10   5      303.27      540.89    105.14 o 
   4  10   5     1165.98     1291.50    143.31 o 
   6  10   5      123.79       40.98    187.34 o 
 -13  11   5       31.36       11.58    135.26 o 
 -11  11   5      732.44      951.08    181.93 o 
  -9  11   5      530.24      672.20    125.55 o 
  -7  11   5      127.63       48.33    105.70 o 
  -5  11   5      974.77     1079.67    139.16 o 
  -3  11   5      271.52      173.63    118.99 o 
  -1  11   5      390.12      394.91    113.33 o 
   1  11   5      106.77       87.19    201.54 o 
   3  11   5     1126.96     1366.25    224.53 o 
 -28   0   6       10.17      191.48    135.26 o 
 -26   0   6     7017.95     6462.66    592.44 o 
 -24   0   6     3906.59     3743.43    181.15 o 
 -22   0   6     1154.54     1230.94    115.10 o 
 -20   0   6     1106.63     1175.77     98.06 o 
 -18   0   6     6628.89     6790.99    176.41 o 
 -16   0   6    34936.66    35397.06    518.05 o 
 -14   0   6      451.46      925.66    106.86 o 
 -12   0   6     1773.93     2003.56     94.01 o 
 -10   0   6     1771.10     1578.62     67.89 o 
  -8   0   6    15044.06    15799.75    176.91 o 
  -6   0   6     1507.00     1685.56     63.12 o 
  -4   0   6    61289.57    64649.01    351.49 o 
  -2   0   6    26136.81    26765.63    240.06 o 
   0   0   6     5273.55     5258.34    120.50 o 
   2   0   6     5913.29     7152.88    149.68 o 
   4   0   6    18149.51    18588.62    257.28 o 
   6   0   6    12286.46    12765.86    312.45 o 
   8   0   6     3708.70     3947.30    150.62 o 
  10   0   6     3124.67     2870.23    154.91 o 
  12   0   6     6136.88     6490.76    263.08 o 
  14   0   6      127.44       97.36     91.58 o 
  16   0   6      626.95      439.20    130.03 o 
 -27   1   6        3.08      -40.05     97.50 o 
 -25   1   6     6299.10     6162.14    232.32 o 
 -23   1   6     3545.28     3242.24    225.21 o 
 -21   1   6      288.13      172.78     76.78 o 
 -19   1   6     1613.08     1784.69    208.98 o 
 -17   1   6    27787.64    28656.71    340.48 o 
 -15   1   6     7712.47     7497.26    323.27 o 
 -13   1   6     4577.48     5121.49    130.53 o 
 -11   1   6      206.47      331.20     44.95 o 
  -9   1   6     2097.34     2194.70     74.58 o 
  -7   1   6     9403.19    10431.56    277.96 o 
  -5   1   6     5123.24     5605.48    108.53 o 
  -3   1   6    56944.65    55317.71   2318.37 o 
  -1   1   6    21849.57    23511.88   1276.86 o 
   1   1   6     1561.69     2045.39    145.41 o 
   3   1   6    44263.90    49905.99    802.77 o 
   5   1   6    32397.06    34232.21    365.36 o 
   7   1   6     7414.78     8084.38    200.29 o 
   9   1   6     1457.78     1438.54    221.83 o 
  11   1   6    10712.37    11168.65    269.72 o 
  13   1   6     2194.11     2034.11    163.54 o 
  15   1   6      132.13      299.95    102.41 o 
  17   1   6      329.13      215.23    253.61 o 
 -28   2   6      182.42      108.86    133.42 o 
 -26   2   6      813.96      915.05    132.34 o 
 -24   2   6     1543.09     1596.24    130.94 o 
 -22   2   6       16.24      -65.17     86.46 o 
 -20   2   6      510.78      565.01     87.43 o 
 -18   2   6     7971.65     7538.70    259.70 o 
 -16   2   6    10789.20    10434.92    206.48 o 
 -14   2   6      616.64      581.13     63.47 o 
 -12   2   6     2994.53     3118.42    101.86 o 
 -10   2   6     8604.61     8389.49    194.78 o 
  -8   2   6     9168.26     8848.33    145.38 o 
  -6   2   6     9726.61    10079.66    237.38 o 
  -4   2   6     3115.92     2890.86     87.92 o 
  -2   2   6    18371.84    18610.68    866.34 o 
   0   2   6     2648.83     2635.53    224.53 o 
   2   2   6       54.98       97.26     72.36 o 
   4   2   6     6574.00     6888.71    323.95 o 
   6   2   6     8313.29     8707.76    206.53 o 
   8   2   6     1163.79     1329.51    108.83 o 
  10   2   6     3675.93     3686.58    164.52 o 
  12   2   6     2010.24     2126.65    145.37 o 
  14   2   6       16.75       70.89     98.29 o 
  16   2   6      122.14       49.61    109.77 o 
 -27   3   6      906.47      937.46    217.09 o 
 -25   3   6      828.04      683.22    123.72 o 
 -23   3   6     1219.99     1279.37    162.31 o 
 -21   3   6      664.43      524.71    172.46 o 
 -19   3   6     4701.77     4749.58    167.85 o 
 -17   3   6     4163.48     3817.08    210.33 o 
 -15   3   6     2163.48     2205.36    107.62 o 
 -13   3   6     1753.02     1581.17     94.68 o 
 -11   3   6     1156.88     1049.24     72.17 o 
  -9   3   6     1427.45     1245.62     68.78 o 
  -7   3   6     9578.84     9655.59    159.69 o 
  -5   3   6     4586.45     4680.88    112.86 o 
  -3   3   6    10235.96    10517.91    171.17 o 
  -1   3   6    10999.90    11315.38    729.73 o 
   1   3   6      313.46      443.72     53.56 o 
   3   3   6       69.51       37.32     54.42 o 
   5   3   6     3721.35     3830.14    231.30 o 
   7   3   6     1665.80     1921.99    196.80 o 
   9   3   6      461.04      444.61    121.73 o 
  11   3   6      469.65      284.31    137.29 o 
  13   3   6       97.32      135.82    123.76 o 
  15   3   6      140.09      -15.66    311.78 o 
 -26   4   6      275.59      498.79    110.44 o 
 -24   4   6      110.40      260.77    101.26 o 
 -22   4   6      201.34      157.16    198.83 o 
 -20   4   6     4491.61     4246.31    176.66 o 
 -18   4   6     2800.10     2834.19    146.76 o 
 -16   4   6       31.45      -77.77     77.77 o 
 -14   4   6     1113.71     1096.29     86.06 o 
 -12   4   6     1784.08     2007.80    106.86 o 
 -10   4   6      301.40      264.93     53.56 o 
  -8   4   6     1355.48     1293.21     74.97 o 
  -6   4   6       13.55       37.67     38.73 o 
  -4   4   6      997.85     1106.38     72.61 o 
  -2   4   6     4430.91     4849.06    271.87 o 
   0   4   6       46.78      148.71     48.53 o 
   2   4   6     1008.29     1060.23     86.89 o 
   4   4   6     1420.57     1430.36     99.94 o 
   6   4   6     3239.14     3383.12    409.16 o 
   8   4   6      654.91      733.24    111.59 o 
  10   4   6        3.19      -20.67     78.90 o 
  12   4   6       12.50      126.12    109.56 o 
  14   4   6       39.02     -115.93    115.93 o 
 -25   5   6       70.80      128.17    110.24 o 
 -23   5   6       78.89       91.68     98.57 o 
 -21   5   6        0.62       -2.51     80.07 o 
 -19   5   6     1098.26      851.54    109.98 o 
 -17   5   6     2259.93     2142.30    131.82 o 
 -15   5   6       32.75       55.87     65.09 o 
 -13   5   6       38.16       31.56     60.05 o 
 -11   5   6      238.60      270.34     60.65 o 
  -9   5   6     1368.00     1474.00    106.86 o 
  -7   5   6      586.46      612.59     63.10 o 
  -5   5   6      400.65      232.26     53.08 o 
  -3   5   6     2907.22     2377.46    103.24 o 
  -1   5   6        6.85       87.65     49.49 o 
   1   5   6     1061.60     1117.07     88.89 o 
   3   5   6      339.15      358.34     89.27 o 
   5   5   6     1906.03     2017.23    117.09 o 
   7   5   6        5.20      -19.18     77.73 o 
   9   5   6       11.02        2.99     82.51 o 
  11   5   6      215.68      440.96    231.97 o 
  13   5   6       12.27       46.79    105.20 o 
 -24   6   6      269.60      439.20    107.06 o 
 -22   6   6      706.26      666.08    111.87 o 
 -20   6   6      244.58      342.54    100.87 o 
 -18   6   6      912.15      861.85    130.53 o 
 -16   6   6     5209.72     5178.64    383.46 o 
 -14   6   6      491.72      562.06     86.24 o 
 -12   6   6     2528.32     2499.93    124.33 o 
 -10   6   6     5311.96     5106.06    164.98 o 
  -8   6   6      681.06      757.47    166.37 o 
  -6   6   6     1693.70     1575.07     94.12 o 
  -4   6   6     2808.65     2441.78    111.89 o 
  -2   6   6     7097.33     6828.46    388.20 o 
   0   6   6      147.99      109.50     92.65 o 
   2   6   6     2124.24     1920.90    123.79 o 
   4   6   6      864.12      861.81    102.82 o 
   6   6   6     3045.23     3020.35    362.50 o 
   8   6   6      256.45      183.50     94.46 o 
  10   6   6     1676.86     1875.02    149.68 o 
  12   6   6     1114.80     1231.20    164.34 o 
 -23   7   6      457.58      593.35    120.85 o 
 -21   7   6      487.89      569.22    142.70 o 
 -19   7   6     1613.75     1675.97    137.23 o 
 -17   7   6     4032.34     3944.22    176.23 o 
 -15   7   6     2564.46     2552.48    144.73 o 
 -13   7   6      598.46      559.30     87.99 o 
 -11   7   6     6304.78     6547.45    194.49 o 
  -9   7   6     2926.28     2884.93    137.29 o 
  -7   7   6     1351.21     1340.27    103.51 o 
  -5   7   6      524.66      367.83     80.71 o 
  -3   7   6     6167.75     5991.21    266.46 o 
  -1   7   6     3199.23     3101.23    194.10 o 
   1   7   6      606.26      637.78    146.08 o 
   3   7   6      108.77      161.92     74.01 o 
   5   7   6     1075.38      947.15    114.58 o 
   7   7   6      432.28      266.34    152.17 o 
   9   7   6      833.09      866.37    132.40 o 
  11   7   6     1695.22     1946.28    153.49 o 
 -22   8   6      140.38      -80.72    286.08 o 
 -20   8   6       58.50       -6.41    101.45 o 
 -18   8   6     2339.55     2341.91    165.46 o 
 -16   8   6     5058.01     5596.35    213.72 o 
 -14   8   6     2192.39     2270.10    178.54 o 
 -12   8   6     2447.79     2283.70    215.74 o 
 -10   8   6     7807.57     7711.61    263.08 o 
  -8   8   6     8128.75     7347.04    490.32 o 
  -6   8   6     1882.22     1747.02    125.98 o 
  -4   8   6     4336.52     4603.68    185.98 o 
  -2   8   6     4077.26     4209.64    170.63 o 
   0   8   6      713.27      887.80     98.29 o 
   2   8   6      114.45       83.85     84.93 o 
   4   8   6       66.89       18.05     89.42 o 
   6   8   6     1280.19     1496.63    140.93 o 
   8   8   6        3.65      -22.63    234.68 o 
  10   8   6      352.36      564.52    118.59 o 
 -19   9   6      461.76      523.37    119.91 o 
 -17   9   6     2736.84     3312.79    397.67 o 
 -15   9   6     3349.43     3297.31    407.13 o 
 -13   9   6      479.57      448.75    222.50 o 
 -11   9   6     2017.60     2217.90    149.68 o 
  -9   9   6     1619.06     1928.79    127.90 o 
  -7   9   6      821.89      965.11    110.91 o 
  -5   9   6     2594.57     2378.30    200.19 o 
  -3   9   6     5895.34     6225.40    218.51 o 
  -1   9   6      755.50      762.10    114.76 o 
   1   9   6      108.04      149.06     94.33 o 
   3   9   6     3155.82     3416.65    311.78 o 
   5   9   6     6820.33     7460.09    316.51 o 
   7   9   6      623.84      567.00    129.28 o 
 -16  10   6     1942.19     2270.36    174.55 o 
 -14  10   6       42.98      241.86     98.96 o 
 -12  10   6     2059.29     2009.60    161.18 o 
 -10  10   6     1404.95     1741.53    142.03 o 
  -8  10   6     1374.54     1565.72    299.60 o 
  -6  10   6      523.58      738.24    243.47 o 
  -4  10   6     5487.85     5777.44    224.71 o 
  -2  10   6     1958.22     2215.46    164.43 o 
   0  10   6      138.69      279.60    100.30 o 
   2  10   6       16.33       83.05     95.41 o 
   4  10   6     3165.17     3228.92    258.35 o 
 -13  11   6        1.12       29.76    160.96 o 
 -11  11   6      518.35      749.32    160.28 o 
  -9  11   6      878.22     1181.70    134.19 o 
  -7  11   6      572.27      649.15    261.05 o 
  -5  11   6      520.67      460.40    154.87 o 
  -3  11   6     1308.41     1404.46    150.14 o 
  -1  11   6      336.72      493.16    130.53 o 
   1  11   6      289.00      352.37    131.72 o 
 -29   1   7      113.59       62.27    122.98 o 
 -27   1   7       31.14     -106.49    106.49 o 
 -25   1   7      187.71       80.03     98.46 o 
 -23   1   7     3015.88     2816.58    297.57 o 
 -21   1   7       46.37       18.57     80.19 o 
 -19   1   7       87.21      -11.87     67.42 o 
 -17   1   7        7.51      109.69     49.19 o 
 -15   1   7      401.11      397.42     58.13 o 
 -13   1   7      477.09      522.58     85.89 o 
 -11   1   7    30781.34    34126.74    330.04 o 
  -9   1   7     1590.76     1633.37     68.86 o 
  -7   1   7     5084.51     5621.87    119.07 o 
  -5   1   7     4240.47     4921.38    113.31 o 
  -3   1   7     3049.46     3189.61    111.59 o 
  -1   1   7      965.59      876.23     68.31 o 
   1   1   7      735.89      805.04     73.16 o 
   3   1   7      403.42      465.24    108.88 o 
   5   1   7     2996.20     3366.67    135.26 o 
   7   1   7      437.57      471.07     90.80 o 
   9   1   7        3.06      140.67     76.51 o 
  11   1   7      119.46      131.29     99.41 o 
  13   1   7     1144.73     1213.57    131.51 o 
  15   1   7        3.29      148.98    273.90 o 
 -28   2   7      427.89      215.62    217.77 o 
 -26   2   7      755.57      864.62    113.62 o 
 -24   2   7     3730.75     3576.66    176.82 o 
 -22   2   7     3606.68     3591.49    203.57 o 
 -20   2   7      301.15      293.75     76.99 o 
 -18   2   7      479.73      548.72     74.60 o 
 -16   2   7      687.96      669.06     77.47 o 
 -14   2   7    11945.87    12963.29    212.81 o 
 -12   2   7     5152.22     5925.22    138.18 o 
 -10   2   7     7637.82     7382.74    200.19 o 
  -8   2   7      720.23      618.10     54.49 o 
  -6   2   7     1161.64     1275.43     69.34 o 
  -4   2   7    33059.75    33514.88    297.45 o 
  -2   2   7    22243.83    22195.52    708.09 o 
   0   2   7    13332.88    13708.26    679.68 o 
   2   2   7      631.00      527.70     79.80 o 
   4   2   7     9112.71     9793.62    208.98 o 
   6   2   7     5935.83     6460.36    186.01 o 
   8   2   7        6.21       12.71     82.51 o 
  10   2   7        4.79      132.32    114.97 o 
  12   2   7     3290.86     3305.66    177.83 o 
  14   2   7     2695.26     2632.29    183.14 o 
 -27   3   7      536.62      516.41    118.18 o 
 -25   3   7     1199.68     1314.60    135.72 o 
 -23   3   7     7102.65     6840.46    351.68 o 
 -21   3   7     1196.89     1338.72    119.71 o 
 -19   3   7     3976.47     4084.25    156.86 o 
 -17   3   7     3794.63     3752.49    138.53 o 
 -15   3   7     9851.83    10242.60    618.82 o 
 -13   3   7     1560.47     1718.33     92.00 o 
 -11   3   7    13878.94    14208.55    247.53 o 
  -9   3   7    11058.54    10635.05    198.83 o 
  -7   3   7     4321.53     4164.00    112.38 o 
  -5   3   7       51.92      126.28     40.44 o 
  -3   3   7     4234.67     3799.82    206.27 o 
  -1   3   7    13617.13    12461.96    582.97 o 
   1   3   7     9191.63     9495.87    194.49 o 
   3   3   7     2330.28     2518.92    113.33 o 
   5   3   7     7225.08     7379.17    424.04 o 
   7   3   7      127.05      211.22    109.56 o 
   9   3   7        3.35      -81.74     81.74 o 
  11   3   7      576.66      735.69    149.46 o 
  13   3   7     3086.35     3065.06    348.30 o 
  15   3   7      470.98      492.63    172.46 o 
 -28   4   7      296.43      374.74    117.54 o 
 -26   4   7      430.93      409.37    116.32 o 
 -24   4   7     4937.06     4627.96    200.23 o 
 -22   4   7     7786.14     7627.88    234.80 o 
 -20   4   7      554.04      524.21     97.61 o 
 -18   4   7     1513.21     1523.24    113.26 o 
 -16   4   7     6803.69     6898.67    186.01 o 
 -14   4   7    10165.20    10242.38    214.71 o 
 -12   4   7       44.64       81.27     64.93 o 
 -10   4   7    29415.20    29259.36    320.37 o 
  -8   4   7    26164.21    25705.08    468.68 o 
  -6   4   7       20.96      -18.53     44.28 o 
  -4   4   7     1187.30     1164.49     78.45 o 
  -2   4   7     3936.05     3460.80    168.40 o 
   0   4   7    10498.78    10539.89    350.33 o 
   2   4   7      289.97      359.02    157.58 o 
   4   4   7     5285.57     5354.89    344.24 o 
   6   4   7     3844.47     3884.31    279.99 o 
   8   4   7     2199.08     2602.64    141.05 o 
  10   4   7       45.21      -64.77     93.25 o 
  12   4   7     5937.43     6087.03    239.06 o 
  14   4   7     3604.33     3540.70    205.60 o 
 -27   5   7       79.55       11.72    141.35 o 
 -25   5   7     3251.75     3374.97    193.59 o 
 -23   5   7     6682.82     6538.91    683.07 o 
 -21   5   7     2442.49     2433.88    248.20 o 
 -19   5   7     2999.15     2842.13    153.55 o 
 -17   5   7    13664.65    13726.80    275.92 o 
 -15   5   7     6637.55     6649.64    200.19 o 
 -13   5   7       71.06       41.52     63.47 o 
 -11   5   7     3626.47     3699.27    136.76 o 
  -9   5   7    26844.57    26782.06    459.21 o 
  -7   5   7      118.49      172.22     60.73 o 
  -5   5   7     5644.75     5580.10    315.16 o 
  -3   5   7     6632.48     6199.33    409.16 o 
  -1   5   7    27125.70    25068.03    331.38 o 
   1   5   7     3372.00     3260.11    225.21 o 
   3   5   7     3876.36     3897.83    414.57 o 
   5   5   7     2369.02     2259.41    134.38 o 
   7   5   7      288.54      333.09     93.72 o 
   9   5   7      203.02       46.67    142.70 o 
  11   5   7     3307.15     3219.54    336.12 o 
  13   5   7     1561.44     1912.52    157.33 o 
 -26   6   7      697.55      710.72    129.02 o 
 -24   6   7     2606.38     2367.85    179.54 o 
 -22   6   7     3003.45     3317.23    176.98 o 
 -20   6   7      833.79      802.08    122.41 o 
 -18   6   7     3998.05     4278.61    302.98 o 
 -16   6   7     8012.08     8049.90    298.93 o 
 -14   6   7     1535.48     1464.25    110.50 o 
 -12   6   7      702.54      863.11     78.38 o 
 -10   6   7    10438.33    10599.75    227.14 o 
  -8   6   7     5899.28     6254.06    194.78 o 
  -6   6   7      614.88      529.16    104.15 o 
  -4   6   7      509.55      382.58     75.07 o 
  -2   6   7     8027.31     7599.56    248.88 o 
   0   6   7     5764.01     5811.60    183.11 o 
   2   6   7       66.79       75.07     78.43 o 
   4   6   7     3011.82     3024.87    157.59 o 
   6   6   7     1960.81     2110.44    148.79 o 
   8   6   7     2067.43     1998.59    144.90 o 
  10   6   7     1756.50     1643.20    154.09 o 
  12   6   7     3222.06     3370.08    202.76 o 
 -23   7   7      756.01      820.26    194.10 o 
 -21   7   7      307.72      277.29    117.47 o 
 -19   7   7       16.02       94.70    111.59 o 
 -17   7   7     5124.66     5568.89    201.81 o 
 -15   7   7      824.78      868.41    103.99 o 
 -13   7   7     1089.99     1035.37    181.25 o 
 -11   7   7     1257.67     1275.89    103.74 o 
  -9   7   7     7301.74     8156.78    365.20 o 
  -7   7   7     2851.04     2934.68    177.87 o 
  -5   7   7     1827.01     1816.72    115.01 o 
  -3   7   7       31.40       41.91     71.98 o 
  -1   7   7      726.50      894.26     94.21 o 
   1   7   7      344.45      418.94     89.33 o 
   3   7   7       10.94       89.21     86.36 o 
   5   7   7       26.00      -84.93     85.82 o 
   7   7   7     1974.70     1760.30    152.44 o 
   9   7   7      141.20       97.68    111.85 o 
  11   7   7      234.58      277.47    120.54 o 
 -22   8   7      696.86      641.10    144.05 o 
 -20   8   7      267.47      250.83    109.54 o 
 -18   8   7      517.38      531.10    108.83 o 
 -16   8   7     1439.94     1419.76    134.36 o 
 -14   8   7       43.01       28.54     87.48 o 
 -12   8   7      674.05      669.75    109.26 o 
 -10   8   7      943.72      859.08    114.89 o 
  -8   8   7       22.53        6.16    115.65 o 
  -6   8   7      668.60      481.44    104.83 o 
  -4   8   7     2198.73     2206.07    132.57 o 
  -2   8   7     3697.23     3662.30    170.69 o 
   0   8   7      755.04      479.28    114.97 o 
   2   8   7        6.03      -37.57     92.54 o 
   4   8   7        5.42      118.84     90.80 o 
   6   8   7     1784.96     1503.22    149.42 o 
   8   8   7      203.12      164.34    115.73 o 
 -19   9   7      168.57      227.87    141.35 o 
 -17   9   7      155.62      283.56     91.67 o 
 -15   9   7      139.98      120.65    101.45 o 
 -13   9   7     1263.28     1340.31    138.59 o 
 -11   9   7       78.75      180.73    117.00 o 
  -9   9   7      143.04       36.17     82.03 o 
  -7   9   7      115.61      235.02     96.71 o 
  -5   9   7      462.91      487.64    101.78 o 
  -3   9   7     1211.67      934.03    127.99 o 
  -1   9   7      596.54      601.19    103.61 o 
   1   9   7       12.71      187.31     84.15 o 
   3   9   7      914.83      709.91    165.02 o 
   5   9   7       81.65       73.69    119.71 o 
   7   9   7      218.56       29.76    181.25 o 
 -16  10   7       15.83      203.72    109.43 o 
 -14  10   7       60.88      116.02    101.26 o 
 -12  10   7      371.44      335.62    219.80 o 
 -10  10   7       41.03       72.28     95.22 o 
  -8  10   7      128.38      135.02     98.50 o 
  -6  10   7      180.53      125.58    116.50 o 
  -4  10   7      192.29       13.06    120.99 o 
  -2  10   7      753.37      762.61    125.37 o 
   0  10   7      457.50      455.46    123.20 o 
   2  10   7      419.84      111.31    200.19 o 
 -11  11   7      244.51      281.54    192.07 o 
  -9  11   7     1471.07     1459.22    161.11 o 
  -7  11   7      184.75      174.51    118.18 o 
  -5  11   7        5.24       29.08    130.53 o 
  -3  11   7      329.63      421.49    129.96 o 
 -30   0   8     2393.95     2377.33    190.76 o 
 -28   0   8      856.83      768.52    160.96 o 
 -26   0   8     1571.53     1454.32    233.32 o 
 -24   0   8       73.60      -87.60     87.60 o 
 -22   0   8     8797.84     8645.27    230.21 o 
 -20   0   8     1178.14     1370.82     99.94 o 
 -18   0   8     6461.25     6161.10    173.12 o 
 -16   0   8    15849.21    15887.55    247.24 o 
 -14   0   8     4307.26     3906.15    168.40 o 
 -12   0   8      337.93      434.68     50.04 o 
 -10   0   8    25525.33    26352.13    374.00 o 
  -8   0   8    56817.05    56426.33    378.26 o 
  -6   0   8    31261.26    34545.27    359.12 o 
  -4   0   8     6203.68     7238.25    472.74 o 
  -2   0   8    37042.93    39468.95   1053.68 o 
   0   0   8     9419.71     9620.99    190.81 o 
   2   0   8      820.79      889.22     77.99 o 
   4   0   8       23.44       52.57     65.02 o 
   6   0   8    14907.20    15103.05    570.12 o 
   8   0   8     2662.13     2452.01    238.74 o 
  10   0   8     2045.48     2075.85    187.34 o 
  12   0   8      774.01      799.42    124.68 o 
  14   0   8     1229.52     1177.23    153.49 o 
 -29   1   8     4789.40     4454.32    237.10 o 
 -27   1   8       28.25       94.41    146.08 o 
 -25   1   8      529.83      514.25    111.18 o 
 -23   1   8     1350.63     1550.13    124.16 o 
 -21   1   8     7003.30     7150.87    377.38 o 
 -19   1   8        1.36      103.13     58.68 o 
 -17   1   8     4421.02     4434.76    222.50 o 
 -15   1   8     8783.56     8551.56    205.60 o 
 -13   1   8     1915.31     1785.50     87.51 o 
 -11   1   8     5271.41     5690.28    130.53 o 
  -9   1   8    78247.21    84062.73    942.77 o 
  -7   1   8    28456.08    29732.75    641.14 o 
  -5   1   8     2432.16     2644.44    158.25 o 
  -3   1   8    36246.04    37830.10   2457.69 o 
  -1   1   8    24334.55    27010.87   1059.77 o 
   1   1   8       83.94       78.74     62.60 o 
   3   1   8      312.32      307.59     68.34 o 
   5   1   8     8968.62     8892.86    220.93 o 
   7   1   8    11070.67    11212.36    269.13 o 
   9   1   8      114.83      132.98     86.06 o 
  11   1   8      832.55      954.69    199.51 o 
  13   1   8      431.07      652.74    160.96 o 
 -28   2   8      464.69      612.43    122.56 o 
 -26   2   8       32.83       98.09     89.66 o 
 -24   2   8     1735.34     1806.59    180.57 o 
 -22   2   8     1826.83     1995.13    188.69 o 
 -20   2   8     3344.43     3506.30    178.54 o 
 -18   2   8      800.67      880.78     80.61 o 
 -16   2   8     5848.15     5453.69    192.07 o 
 -14   2   8     6341.17     6245.64    151.54 o 
 -12   2   8     2406.12     2542.53    102.41 o 
 -10   2   8     1720.53     1622.50     82.53 o 
  -8   2   8    19791.77    19761.17    319.89 o 
  -6   2   8    31467.15    31808.08    795.33 o 
  -4   2   8        6.91       99.13     44.47 o 
  -2   2   8     8842.08     8386.41    440.95 o 
   0   2   8     1808.20     1749.72     94.03 o 
   2   2   8       61.46       38.46     60.59 o 
   4   2   8     3820.34     3846.06    150.12 o 
   6   2   8     5084.25     4949.50    181.66 o 
   8   2   8     1364.40     1450.56    272.55 o 
  10   2   8       25.95      -36.23    119.71 o 
  12   2   8       40.55      142.31    109.48 o 
  14   2   8      578.21      670.80    165.02 o 
 -29   3   8      141.08      207.86    113.33 o 
 -27   3   8      316.35      487.20    108.75 o 
 -25   3   8      539.87      591.85    111.40 o 
 -23   3   8     1117.35     1350.00    160.96 o 
 -21   3   8      431.54      506.49     87.74 o 
 -19   3   8     3440.82     3736.74    298.25 o 
 -17   3   8      704.01      692.92     86.02 o 
 -15   3   8     5448.30     5153.55    175.16 o 
 -13   3   8     6502.99     7471.88    173.04 o 
 -11   3   8      257.30      204.24     54.52 o 
  -9   3   8       20.39      138.82     52.08 o 
  -7   3   8    27262.25    27535.33    299.36 o 
  -5   3   8       48.35       57.46     43.87 o 
  -3   3   8     1411.65     1259.29     79.32 o 
  -1   3   8      263.21      146.35     64.93 o 
   1   3   8      971.07      903.77     86.08 o 
   3   3   8      771.34      573.96    113.62 o 
   5   3   8     2454.64     2655.24    143.38 o 
   7   3   8     1605.38     1445.94    124.81 o 
   9   3   8      162.94      137.74     92.54 o 
  11   3   8       57.52       31.42    137.29 o 
  13   3   8     2494.43     2666.72    233.32 o 
 -28   4   8        0.34     -121.46    121.46 o 
 -26   4   8        1.82      -11.68     97.43 o 
 -24   4   8     1184.36      958.69    130.49 o 
 -22   4   8       20.89       10.44     81.28 o 
 -20   4   8      125.32      104.62     82.19 o 
 -18   4   8      616.45      701.70     96.71 o 
 -16   4   8      311.87      250.43     75.92 o 
 -14   4   8      709.79      795.05     82.53 o 
 -12   4   8     4569.86     4702.30    148.72 o 
 -10   4   8       18.37       10.05     53.15 o 
  -8   4   8     2613.27     2591.05    106.61 o 
  -6   4   8      929.32      982.17     73.63 o 
  -4   4   8     3777.55     3606.03    138.64 o 
  -2   4   8      101.84      155.34     96.71 o 
   0   4   8      148.08      229.58     77.77 o 
   2   4   8      355.43      444.32     78.41 o 
   4   4   8     1304.93     1346.74    135.94 o 
   6   4   8        2.58      -35.62     94.68 o 
   8   4   8      789.48      773.05    107.42 o 
  10   4   8      139.33       84.96    108.55 o 
  12   4   8      568.76      472.91    135.80 o 
 -27   5   8        0.99     -152.17    152.17 o 
 -25   5   8        0.29      177.65    164.34 o 
 -23   5   8        4.05      135.89    119.03 o 
 -21   5   8     1118.37      875.36    115.72 o 
 -19   5   8        6.76      -79.37     79.37 o 
 -17   5   8     2953.70     3040.47    142.93 o 
 -15   5   8       69.58      132.74     66.95 o 
 -13   5   8      140.18      154.88     65.66 o 
 -11   5   8      251.07      217.09     67.91 o 
  -9   5   8       35.61      -52.44     55.80 o 
  -7   5   8      384.64      527.06    105.50 o 
  -5   5   8      427.14      535.94     68.86 o 
  -3   5   8      278.03      158.71     72.09 o 
  -1   5   8        4.94      -16.29     63.60 o 
   1   5   8       11.46      -76.79     85.21 o 
   3   5   8     1272.79     1415.66    108.17 o 
   5   5   8      113.49      146.33    144.05 o 
   7   5   8     1245.61     1124.03    198.83 o 
   9   5   8      471.44      382.06    142.02 o 
  11   5   8      139.43      226.23    121.06 o 
 -26   6   8        8.52      -86.11    116.13 o 
 -24   6   8      477.92      331.76    123.83 o 
 -22   6   8     1438.66     1250.51    136.17 o 
 -20   6   8     1325.44     1222.26    121.92 o 
 -18   6   8     1428.83     1484.39    115.10 o 
 -16   6   8     2143.41     2169.41    133.42 o 
 -14   6   8       12.54       94.68    139.32 o 
 -12   6   8     1255.81     1600.46    169.08 o 
 -10   6   8      796.12      981.34    114.97 o 
  -8   6   8     5197.13     5163.10    256.32 o 
  -6   6   8      523.73      523.81     72.39 o 
  -4   6   8     1434.84     1359.12    101.17 o 
  -2   6   8     4097.03     4102.80    163.93 o 
   0   6   8     1152.45     1186.74    105.53 o 
   2   6   8        5.93      126.18     68.34 o 
   4   6   8      688.63      629.66    102.55 o 
   6   6   8     3491.79     3386.54    319.89 o 
   8   6   8        2.67       90.86     99.93 o 
  10   6   8      564.77      521.39    150.82 o 
 -25   7   8      327.48      371.33    134.60 o 
 -23   7   8     1246.37     1130.12    344.91 o 
 -21   7   8     1815.93     1829.35    169.08 o 
 -19   7   8      263.13      292.69    111.59 o 
 -17   7   8     1571.92     1460.36    131.53 o 
 -15   7   8     3807.32     4098.12    407.13 o 
 -13   7   8      190.85      294.14     88.60 o 
 -11   7   8        3.90      -51.99     76.95 o 
  -9   7   8      703.62      701.16     90.85 o 
  -7   7   8     2567.16     2555.31    174.49 o 
  -5   7   8       13.78      -70.34     70.34 o 
  -3   7   8     2476.70     2321.73    134.32 o 
  -1   7   8      358.77      405.37     97.39 o 
   1   7   8      152.01       85.78    102.80 o 
   3   7   8      124.60       63.97     88.47 o 
   5   7   8     4323.78     4486.80    322.60 o 
   7   7   8     2151.17     2085.76    338.83 o 
   9   7   8      123.33       18.28    115.54 o 
 -22   8   8     3651.97     3467.03    207.55 o 
 -20   8   8     1545.04     1605.10    161.64 o 
 -18   8   8      166.02      374.59    124.44 o 
 -16   8   8     7032.79     7585.70    243.40 o 
 -14   8   8     5331.80     5268.02    208.85 o 
 -12   8   8      268.56      157.98     92.63 o 
 -10   8   8       91.84      134.64    137.29 o 
  -8   8   8     1421.78     1438.39    127.14 o 
  -6   8   8     4764.94     4732.77    188.42 o 
  -4   8   8       34.43      104.70    273.90 o 
  -2   8   8      580.40      576.85    101.29 o 
   0   8   8     1140.31     1002.29    122.24 o 
   2   8   8      953.66      738.37    116.11 o 
   4   8   8      843.15      812.94    138.00 o 
   6   8   8     2867.17     2870.45    186.03 o 
 -19   9   8       16.25     -112.38    112.38 o 
 -17   9   8      672.63      631.58    127.16 o 
 -15   9   8     3264.93     3745.11    185.22 o 
 -13   9   8       68.82       82.17     90.96 o 
 -11   9   8     2226.39     2391.16    156.11 o 
  -9   9   8     2744.38     2800.41    167.84 o 
  -7   9   8     3764.08     3925.86    249.56 o 
  -5   9   8        8.45      -26.72    148.79 o 
  -3   9   8     4898.04     4863.10    202.60 o 
  -1   9   8     3056.44     3188.83    176.91 o 
   1   9   8      776.94     1001.50    129.81 o 
   3   9   8      228.49       81.96    112.81 o 
   5   9   8     2018.38     2194.12    168.26 o 
 -16  10   8     1791.97     1862.36    160.60 o 
 -14  10   8     1323.74     1662.83    149.50 o 
 -12  10   8      674.96      579.94    123.06 o 
 -10  10   8     1990.93     2163.09    162.72 o 
  -8  10   8     2243.61     2396.51    227.91 o 
  -6  10   8     2623.11     2688.93    185.88 o 
  -4  10   8       20.99      -98.16    105.70 o 
  -2  10   8     1964.69     2080.85    158.99 o 
   0  10   8     1913.61     2037.11    289.46 o 
 -11  11   8      460.76       89.27    190.72 o 
  -9  11   8      625.95      781.13    123.37 o 
  -7  11   8     1388.46     1501.43    238.74 o 
  -5  11   8      173.62       81.61    125.12 o 
 -29   1   9        8.56      -34.48    111.12 o 
 -27   1   9      862.27      823.00    114.22 o 
 -25   1   9      820.51      810.10    113.82 o 
 -23   1   9      235.47      214.16     96.12 o 
 -21   1   9       33.85       39.08     69.10 o 
 -19   1   9       93.85       -9.52     69.90 o 
 -17   1   9     5842.54     5592.08    188.01 o 
 -15   1   9     5889.02     6157.26    338.83 o 
 -13   1   9     3948.14     3925.14    119.51 o 
 -11   1   9        0.57       17.25     96.71 o 
  -9   1   9      609.45      931.87     73.16 o 
  -7   1   9     9551.60    10911.61    608.00 o 
  -5   1   9      932.85     1137.08     91.30 o 
  -3   1   9     2636.13     2996.08    113.62 o 
  -1   1   9     2552.92     2829.95    119.07 o 
   1   1   9     3257.33     3307.05    141.01 o 
   3   1   9        2.23       24.45    108.88 o 
   5   1   9        3.14     -107.53    107.53 o 
   7   1   9       44.86       57.50    207.63 o 
   9   1   9       26.53      -27.03     94.73 o 
  11   1   9      552.45      314.33    133.84 o 
 -30   2   9      527.18      645.49    313.80 o 
 -28   2   9     1119.90      888.48    141.47 o 
 -26   2   9      656.47      686.03    112.35 o 
 -24   2   9     3672.37     3339.71    171.17 o 
 -22   2   9      466.65      423.99     86.24 o 
 -20   2   9     1831.15     1681.17    111.89 o 
 -18   2   9      311.28      280.92     71.13 o 
 -16   2   9    10453.79    10272.40    213.28 o 
 -14   2   9     7967.20     8760.65    263.76 o 
 -12   2   9       39.15      153.62     91.98 o 
 -10   2   9     3503.09     3590.07    150.14 o 
  -8   2   9    21679.71    22681.52    624.23 o 
  -6   2   9     9184.64     8211.74    175.03 o 
  -4   2   9        0.09       22.21     46.38 o 
  -2   2   9      811.67      723.97     74.53 o 
   0   2   9    13795.83    14331.79    644.52 o 
   2   2   9     1427.47     1341.35    107.52 o 
   4   2   9     3056.42     3484.16    344.24 o 
   6   2   9      637.22      751.86    238.06 o 
   8   2   9     1829.36     1998.09    146.33 o 
  10   2   9      754.18      805.82    321.92 o 
  12   2   9     1123.77     1061.73    158.69 o 
 -29   3   9     1378.97     1277.38    153.13 o 
 -27   3   9     1618.92     1540.97    150.36 o 
 -25   3   9      287.75      359.48     91.80 o 
 -23   3   9     6148.00     5814.36    330.71 o 
 -21   3   9      798.28      740.17    101.78 o 
 -19   3   9     2421.31     2444.90    161.64 o 
 -17   3   9     1483.77     1531.31     96.59 o 
 -15   3   9    15831.17    15660.47    262.54 o 
 -13   3   9    11373.50    11696.67    258.35 o 
 -11   3   9     2232.35     2331.30    106.56 o 
  -9   3   9     3192.33     2775.50    121.06 o 
  -7   3   9     8689.59     7856.82    173.58 o 
  -5   3   9     3608.57     3224.00    120.33 o 
  -3   3   9     1049.16      850.48     82.19 o 
  -1   3   9     2106.44     1854.91    160.96 o 
   1   3   9    11593.30    11595.25    596.50 o 
   3   3   9       37.05       54.58     68.75 o 
   5   3   9       95.87      212.78    134.58 o 
   7   3   9      506.91      499.00    105.16 o 
   9   3   9     4497.89     4521.42    212.10 o 
  11   3   9        1.77     -112.01    112.01 o 
 -28   4   9     3568.75     3523.83    218.01 o 
 -26   4   9     1533.08     1407.91    138.27 o 
 -24   4   9     1266.62     1536.96    182.60 o 
 -22   4   9     7700.11     7778.26    233.84 o 
 -20   4   9      954.64      820.13    129.85 o 
 -18   4   9      210.93      237.28     76.50 o 
 -16   4   9    13243.64    13086.61    562.68 o 
 -14   4   9    16791.50    16875.93    277.84 o 
 -12   4   9     3073.09     2908.75    144.05 o 
 -10   4   9      214.01      322.02     81.16 o 
  -8   4   9     1320.21     1207.41    112.94 o 
  -6   4   9     5585.78     4728.34    144.84 o 
  -4   4   9       15.64      -35.33     56.61 o 
  -2   4   9     6364.17     6255.64    178.82 o 
   0   4   9    24072.00    23652.82    657.37 o 
   2   4   9     7098.85     6712.39    384.82 o 
   4   4   9     2304.08     2292.68    145.34 o 
   6   4   9     6413.67     6446.03    313.80 o 
   8   4   9     3731.66     3936.74    190.66 o 
  10   4   9       12.43      -51.58    231.97 o 
 -27   5   9      909.18     1187.08    149.46 o 
 -25   5   9       65.96       53.80    101.68 o 
 -23   5   9     4601.94     4770.76    238.06 o 
 -21   5   9     1824.77     1689.07    132.93 o 
 -19   5   9      369.79      342.99     76.96 o 
 -17   5   9      870.31      792.22    103.30 o 
 -15   5   9    11585.92    11966.23    612.73 o 
 -13   5   9     3534.25     3377.73    132.46 o 
 -11   5   9      725.51      613.87    123.09 o 
  -9   5   9     9379.25     9041.78    212.33 o 
  -7   5   9     7069.85     6857.76    182.20 o 
  -5   5   9     1164.32     1021.47    146.08 o 
  -3   5   9     1161.82     1032.29    130.53 o 
  -1   5   9     4623.87     4656.96    168.76 o 
   1   5   9     1762.51     1666.15    306.37 o 
   3   5   9       11.05      -88.44     88.44 o 
   5   5   9     2011.97     2088.63    147.06 o 
   7   5   9     2451.24     2465.91    275.26 o 
   9   5   9     1149.34     1055.65    146.33 o 
 -26   6   9      288.24      126.98    115.54 o 
 -24   6   9      618.99      609.86    115.54 o 
 -22   6   9     3927.64     3711.27    179.85 o 
 -20   6   9     1191.32     1154.86    208.98 o 
 -18   6   9      392.74      464.35     94.21 o 
 -16   6   9     1108.01     1078.41    107.01 o 
 -14   6   9     5198.45     5100.02    177.37 o 
 -12   6   9     1264.65     1223.80    103.69 o 
 -10   6   9     1375.54     1419.87    133.91 o 
  -8   6   9     4533.49     4320.06    158.29 o 
  -6   6   9      795.40      765.43     86.06 o 
  -4   6   9        7.62      135.80     87.24 o 
  -2   6   9     7258.19     7092.82    679.68 o 
   0   6   9     9841.18     9854.25    254.97 o 
   2   6   9     1962.92     2048.91    138.68 o 
   4   6   9     1126.38     1119.28    126.08 o 
   6   6   9     5254.54     5332.56    342.89 o 
   8   6   9     3094.09     3006.85    190.76 o 
 -25   7   9      139.23       81.93    113.33 o 
 -23   7   9      671.92      496.19    125.44 o 
 -21   7   9     3538.91     3520.37    350.33 o 
 -19   7   9      102.21      194.78     96.60 o 
 -17   7   9     1049.92      995.83    116.26 o 
 -15   7   9     1043.13     1052.50    109.51 o 
 -13   7   9     7648.26     7749.27    258.35 o 
 -11   7   9     2270.26     2185.71    144.78 o 
  -9   7   9       20.18      -47.23     69.90 o 
  -7   7   9      145.17      111.61     78.80 o 
  -5   7   9      180.13      105.89    120.38 o 
  -3   7   9     1282.59      968.17    111.05 o 
  -1   7   9     2754.53     2879.36    154.44 o 
   1   7   9     3372.21     3202.76    172.99 o 
   3   7   9     1292.98     1464.20    133.95 o 
   5   7   9       33.09       51.82    109.57 o 
   7   7   9     1306.54     1311.23    153.02 o 
 -22   8   9      428.42      394.45    123.52 o 
 -20   8   9       89.28      -32.18    219.80 o 
 -18   8   9     2025.27     1994.29    154.84 o 
 -16   8   9      445.39      371.56    104.46 o 
 -14   8   9       51.27       91.98    125.79 o 
 -12   8   9      254.42      284.40     86.97 o 
 -10   8   9      684.28      784.69     96.54 o 
  -8   8   9     2896.24     2915.07    183.28 o 
  -6   8   9       11.65       31.81     79.23 o 
  -4   8   9      733.40      726.52     99.25 o 
  -2   8   9       49.65      -29.18     87.48 o 
   0   8   9     1220.18     1393.75    137.19 o 
   2   8   9       47.98       92.04    108.55 o 
   4   8   9       45.04       30.96    109.38 o 
 -19   9   9      348.10      199.40    121.46 o 
 -17   9   9      642.89      556.47    118.84 o 
 -15   9   9       10.36     -109.98    109.98 o 
 -13   9   9       13.57       39.47     90.62 o 
 -11   9   9       89.33      173.43     98.29 o 
  -9   9   9     1045.31     1031.48    120.01 o 
  -7   9   9       11.21       36.22     91.32 o 
  -5   9   9      456.37      528.93    103.77 o 
  -3   9   9      473.31      517.92    119.51 o 
  -1   9   9        0.61      -24.86    106.86 o 
   1   9   9       94.56     -127.14    127.14 o 
   3   9   9      149.04       42.67    121.68 o 
 -16  10   9       22.72      143.39    104.33 o 
 -14  10   9      282.62      -48.58    129.98 o 
 -12  10   9      154.06      -20.31    101.33 o 
 -10  10   9      417.57      460.77    120.65 o 
  -8  10   9     1338.79     1158.94    143.12 o 
  -6  10   9       16.70       40.47     95.95 o 
  -4  10   9       16.88      -33.11     99.07 o 
  -2  10   9      249.72      317.63    104.96 o 
 -30   0  10      448.55      411.32    128.07 o 
 -28   0  10     2429.27     2507.28    178.05 o 
 -26   0  10       49.44      -80.87     92.72 o 
 -24   0  10      518.53      677.13     95.95 o 
 -22   0  10    14112.93    14334.77    292.16 o 
 -20   0  10    18443.69    18115.28    334.77 o 
 -18   0  10     5510.51     5653.90    168.30 o 
 -16   0  10     3267.72     3234.85    129.85 o 
 -14   0  10    24706.34    23922.61    747.99 o 
 -12   0  10    24803.00    26556.34    309.87 o 
 -10   0  10       86.99      118.76     82.51 o 
  -8   0  10    19243.71    18939.38    341.53 o 
  -6   0  10    24433.88    25396.72    306.06 o 
  -4   0  10     3273.56     3405.04    122.41 o 
  -2   0  10      419.92      434.35     75.07 o 
   0   0  10     4237.42     4305.67    157.31 o 
   2   0  10      250.93      254.11    105.50 o 
   4   0  10      104.37      239.05     85.51 o 
   6   0  10     5090.37     5559.39    289.46 o 
   8   0  10     1641.79     1865.32    150.58 o 
  10   0  10       31.56      -99.24    133.91 o 
 -29   1  10     1792.87     1626.46    220.47 o 
 -27   1  10     1076.90     1043.97    132.67 o 
 -25   1  10      176.91      125.24     90.32 o 
 -23   1  10     2989.40     3234.79    153.03 o 
 -21   1  10    15454.91    15389.87    570.80 o 
 -19   1  10     6531.38     6408.25    186.03 o 
 -17   1  10     2211.56     2342.32    114.76 o 
 -15   1  10    14468.71    15422.16    249.15 o 
 -13   1  10    11268.47    11216.45    251.58 o 
 -11   1  10       49.13       95.60     48.69 o 
  -9   1  10    13896.35    15230.36    238.63 o 
  -7   1  10    10498.00    10144.19    196.01 o 
  -5   1  10     4677.95     4607.03    142.93 o 
  -3   1  10      703.86      755.71     79.25 o 
  -1   1  10     7241.29     7929.20    197.98 o 
   1   1  10     5751.05     5889.48    456.50 o 
   3   1  10     3640.49     4164.56    242.79 o 
   5   1  10        7.04       35.43    178.54 o 
   7   1  10     3804.73     3916.60    193.17 o 
   9   1  10     1279.01     1467.06    144.27 o 
  11   1  10      150.16       81.83    126.47 o 
 -30   2  10      650.28      485.59    148.61 o 
 -28   2  10     1019.05     1112.58    146.08 o 
 -26   2  10      591.36      639.59    115.72 o 
 -24   2  10        2.19      -48.79     79.86 o 
 -22   2  10     3025.97     3065.18    231.97 o 
 -20   2  10    14377.81    14312.89    279.73 o 
 -18   2  10     2240.53     2209.92    115.18 o 
 -16   2  10      310.07      303.52     75.04 o 
 -14   2  10    10681.23    11154.79    218.06 o 
 -12   2  10     9996.33    10858.27    206.56 o 
 -10   2  10     1197.41     1244.03     79.23 o 
  -8   2  10    10043.12     9985.23    534.96 o 
  -6   2  10     4275.65     3882.96    148.11 o 
  -4   2  10      882.21     1013.11     94.01 o 
  -2   2  10     3935.48     3589.20    246.85 o 
   0   2  10     1990.94     2158.00    121.46 o 
   2   2  10     3808.90     3984.82    162.11 o 
   4   2  10     3385.87     3410.36    167.08 o 
   6   2  10       27.55      117.47    175.16 o 
   8   2  10     1293.95     1578.11    291.49 o 
  10   2  10      437.28      618.43    118.41 o 
 -29   3  10      191.03      222.90    130.53 o 
 -27   3  10     1055.21      992.37    337.48 o 
 -25   3  10        8.36      139.00    169.75 o 
 -23   3  10        7.11       17.48     72.80 o 
 -21   3  10     7872.46     7683.07    317.19 o 
 -19   3  10     3293.99     3247.08    248.20 o 
 -17   3  10      126.92       78.26     66.62 o 
 -15   3  10      435.42      410.15     72.22 o 
 -13   3  10     2149.02     2168.43    110.75 o 
 -11   3  10      671.12      710.22     76.00 o 
  -9   3  10     2676.87     2477.83    183.28 o 
  -7   3  10     7433.42     6990.77    176.31 o 
  -5   3  10     1231.14      996.55     87.98 o 
  -3   3  10       12.92      -66.43     66.43 o 
  -1   3  10     6062.94     6033.85    273.23 o 
   1   3  10     1479.82     1673.11    119.89 o 
   3   3  10     1319.35     1304.88    120.50 o 
   5   3  10      283.55      344.36     89.89 o 
   7   3  10     2405.21     2615.23    174.00 o 
   9   3  10      817.14      899.92    148.61 o 
 -28   4  10       12.41       88.78    105.42 o 
 -26   4  10       51.55      153.77    173.81 o 
 -24   4  10       12.71       88.48     89.77 o 
 -22   4  10        3.74       17.75     76.00 o 
 -20   4  10      121.00       79.70    141.35 o 
 -18   4  10       85.67       -2.45     80.27 o 
 -16   4  10      885.11     1057.35    146.76 o 
 -14   4  10      291.25      259.86     70.76 o 
 -12   4  10      364.61      369.49     80.48 o 
 -10   4  10      366.52      410.76     67.42 o 
  -8   4  10      739.90      699.69    148.79 o 
  -6   4  10       16.14       19.37    102.80 o 
  -4   4  10      845.50      819.93     90.62 o 
  -2   4  10      764.82      780.16    105.50 o 
   0   4  10       19.65      114.72     74.08 o 
   2   4  10       26.36      -48.88    146.76 o 
   4   4  10      108.08      119.62     93.72 o 
   6   4  10       23.06       89.00     95.13 o 
   8   4  10      100.46       85.88    111.18 o 
 -27   5  10      472.59      552.85    127.11 o 
 -25   5  10      145.34       83.53    107.21 o 
 -23   5  10       29.52      192.34     94.68 o 
 -21   5  10     1351.53     1415.66    173.13 o 
 -19   5  10      882.88      737.23    101.86 o 
 -17   5  10       50.49      -53.51     94.68 o 
 -15   5  10      686.95      595.17     88.78 o 
 -13   5  10      382.55      386.24     72.39 o 
 -11   5  10      204.98      133.83    100.77 o 
  -9   5  10      749.43      670.65     83.19 o 
  -7   5  10       70.73       11.64     73.57 o 
  -5   5  10      324.17      290.55     81.74 o 
  -3   5  10     4865.50     4496.45    215.06 o 
  -1   5  10     1602.09     1536.65    135.26 o 
   1   5  10      342.27      229.94     90.86 o 
   3   5  10      186.38      422.12     90.48 o 
   5   5  10      518.38      546.04    133.91 o 
   7   5  10      524.94      567.04    138.64 o 
 -26   6  10        4.81        6.53    114.97 o 
 -24   6  10       34.93      -42.18    100.49 o 
 -22   6  10      393.58      597.60    208.30 o 
 -20   6  10      412.36      345.77     95.51 o 
 -18   6  10     2613.51     2516.73    147.58 o 
 -16   6  10      380.10      352.61     95.51 o 
 -14   6  10     3846.18     3941.66    163.48 o 
 -12   6  10      991.53      877.36    104.70 o 
 -10   6  10      789.80      729.85     98.96 o 
  -8   6  10     4310.48     4010.40    167.38 o 
  -6   6  10       12.41       -9.47    105.50 o 
  -4   6  10      794.89      677.05    143.38 o 
  -2   6  10     3642.46     3533.82    160.60 o 
   0   6  10     1732.14     1447.43    267.14 o 
   2   6  10       31.86      143.38     89.24 o 
   4   6  10        1.28      140.55    123.09 o 
   6   6  10     1669.97     1658.68    183.95 o 
 -25   7  10      297.73      408.82    170.43 o 
 -23   7  10      156.59       32.52    119.37 o 
 -21   7  10     1610.72     1610.96    148.25 o 
 -19   7  10      854.61      776.03    174.49 o 
 -17   7  10      318.44      444.04     90.86 o 
 -15   7  10       63.47      134.90     91.98 o 
 -13   7  10      798.08      903.05    263.76 o 
 -11   7  10      107.77      108.04     77.84 o 
  -9   7  10     2834.26     2800.01    151.75 o 
  -7   7  10      863.48      860.91    255.64 o 
  -5   7  10     3892.43     3900.88    176.41 o 
  -3   7  10      334.85      222.26     99.13 o 
  -1   7  10     4284.15     3928.16    185.94 o 
   1   7  10     2799.72     2845.17    160.65 o 
   3   7  10      594.66      601.60    117.63 o 
   5   7  10      279.48      146.37    129.38 o 
 -22   8  10     1726.72     1984.54    176.52 o 
 -20   8  10     3385.40     3175.26    192.71 o 
 -18   8  10     1386.86     1566.98    143.26 o 
 -16   8  10      563.63      513.60     99.43 o 
 -14   8  10      376.45      453.75     94.13 o 
 -12   8  10     3442.99     3418.56    204.24 o 
 -10   8  10        4.50      170.08     80.56 o 
  -8   8  10     1149.09     1254.18    129.11 o 
  -6   8  10     8276.02     7918.25    326.65 o 
  -4   8  10      804.24      848.73    120.41 o 
  -2   8  10      760.39      675.69    120.38 o 
   0   8  10     2548.01     2277.31    168.79 o 
   2   8  10     1510.61     1378.13    152.55 o 
 -19   9  10      952.23      983.76    148.54 o 
 -17   9  10     1052.50     1361.16    384.14 o 
 -15   9  10     3389.52     3922.35    207.63 o 
 -13   9  10      762.22      841.78    131.49 o 
 -11   9  10       46.24       20.39     87.85 o 
  -9   9  10      410.99      525.04    103.77 o 
  -7   9  10     4271.09     4332.88    263.08 o 
  -5   9  10     1419.40     1679.11    145.85 o 
  -3   9  10      397.70      303.34    150.14 o 
  -1   9  10      803.62      905.77    137.25 o 
   1   9  10     2530.31     2703.94    215.06 o 
 -16  10  10     1439.95     1607.78    162.10 o 
 -14  10  10     2435.58     2633.62    181.24 o 
 -12  10  10      725.94      722.06    136.68 o 
 -10  10  10      687.40      676.41    142.70 o 
  -8  10  10     1380.32     1647.81    158.69 o 
  -6  10  10     4196.31     4279.08    232.82 o 
  -4  10  10      142.16       72.71    126.12 o 
 -29   1  11       48.34      136.92    106.11 o 
 -27   1  11      899.79      787.89    129.12 o 
 -25   1  11       20.11      -82.30     89.77 o 
 -23   1  11       10.57      -22.70     95.36 o 
 -21   1  11     4811.36     4298.07    164.98 o 
 -19   1  11       49.45      -23.07     66.82 o 
 -17   1  11     6321.32     6237.52    177.42 o 
 -15   1  11     1172.47     1576.07    106.86 o 
 -13   1  11      737.54      724.82     81.03 o 
 -11   1  11     1179.12     1264.80     90.12 o 
  -9   1  11     1835.81     1974.83    105.20 o 
  -7   1  11     1703.30     1561.18    261.05 o 
  -5   1  11      188.99      273.95     87.92 o 
  -3   1  11       78.30      169.26     72.94 o 
  -1   1  11      802.04      906.02    126.47 o 
   1   1  11        9.98       37.27     94.01 o 
   3   1  11       59.03      -68.91    141.35 o 
   5   1  11     3958.97     4221.64    191.28 o 
   7   1  11      891.24     1006.87    134.77 o 
   9   1  11      348.97      226.80    131.92 o 
 -30   2  11      570.80      597.60    225.21 o 
 -28   2  11     1042.97     1186.75    375.35 o 
 -26   2  11     1673.28     1527.44    140.06 o 
 -24   2  11        7.96      114.55    119.03 o 
 -22   2  11     3725.57     3828.76    367.23 o 
 -20   2  11     1146.09     1127.28    280.67 o 
 -18   2  11     1247.91     1314.07    105.68 o 
 -16   2  11      588.20      691.25     78.90 o 
 -14   2  11     9660.42     9722.41    499.79 o 
 -12   2  11     2733.76     2745.41    120.03 o 
 -10   2  11      980.37     1007.58     84.10 o 
  -8   2  11     2503.00     2346.03    111.85 o 
  -6   2  11     4349.53     3788.62    336.80 o 
  -4   2  11      465.04      500.56     71.71 o 
  -2   2  11     2118.31     2459.08    129.98 o 
   0   2  11       84.40       47.43    120.38 o 
   2   2  11     5578.87     5457.59    490.32 o 
   4   2  11       40.19      -77.14    102.00 o 
   6   2  11      255.97      207.82    116.06 o 
   8   2  11      506.09      532.30    140.59 o 
 -29   3  11     1520.66     1586.46    228.59 o 
 -27   3  11     2140.49     2020.63    324.63 o 
 -25   3  11     4789.65     4709.37    200.37 o 
 -23   3  11      977.75     1034.51    112.35 o 
 -21   3  11     1938.65     1995.88    135.33 o 
 -19   3  11     8148.25     8091.25    223.29 o 
 -17   3  11     1133.34     1174.62     96.03 o 
 -15   3  11     1897.23     2119.28    115.10 o 
 -13   3  11     7257.60     7274.74    189.35 o 
 -11   3  11     5737.04     5701.21    220.47 o 
  -9   3  11      177.08      167.25     65.85 o 
  -7   3  11     2379.92     2308.31    112.67 o 
  -5   3  11    13462.07    12305.29    246.71 o 
  -3   3  11     1835.77     1769.88    113.33 o 
  -1   3  11     1827.22     1976.31    259.02 o 
   1   3  11     7965.31     8115.64    238.51 o 
   3   3  11     2749.92     3056.97    167.30 o 
   5   3  11      267.38      129.68    126.47 o 
   7   3  11      651.46      991.43    208.30 o 
 -28   4  11     2724.55     2738.34    229.94 o 
 -26   4  11     3390.89     3149.80    195.11 o 
 -24   4  11       18.15      -11.81     89.42 o 
 -22   4  11     2465.93     2435.86    164.34 o 
 -20   4  11     3344.09     3332.96    151.63 o 
 -18   4  11     3652.19     3376.40    155.31 o 
 -16   4  11      129.73        0.31     80.78 o 
 -14   4  11     5028.39     5219.61    172.15 o 
 -12   4  11    11661.44    11627.15    281.34 o 
 -10   4  11       87.67      183.49     63.31 o 
  -8   4  11     9531.01     8471.37    214.59 o 
  -6   4  11    26808.59    26129.25   1019.87 o 
  -4   4  11     1019.02      989.93     98.01 o 
  -2   4  11       29.21        0.06     76.99 o 
   0   4  11     9622.40     9182.17    831.85 o 
   2   4  11     2607.03     2665.04    166.78 o 
   4   4  11      439.94      429.48    150.82 o 
   6   4  11     1761.32     1597.76    166.88 o 
 -27   5  11     1500.50     1291.23    154.20 o 
 -25   5  11      234.33      325.35    102.22 o 
 -23   5  11     1279.36     1331.13    137.19 o 
 -21   5  11     2346.37     2743.05    147.71 o 
 -19   5  11     1506.95     1668.18    125.28 o 
 -17   5  11      104.69      156.58     78.87 o 
 -15   5  11     4415.98     4576.86    177.40 o 
 -13   5  11     8483.42     8473.28    219.50 o 
 -11   5  11     2154.56     2118.13    129.98 o 
  -9   5  11       21.92       -5.55     72.36 o 
  -7   5  11     4387.59     3943.19    165.94 o 
  -5   5  11     2676.37     2463.16    195.45 o 
  -3   5  11     3471.43     3134.24    451.77 o 
  -1   5  11      642.35      539.50    130.53 o 
   1   5  11     7301.45     7617.95    242.39 o 
   3   5  11     1788.02     1726.88    149.30 o 
   5   5  11        2.06       38.88    103.78 o 
 -26   6  11     1624.37     1828.66    161.64 o 
 -24   6  11        1.07      184.03     91.16 o 
 -22   6  11      719.10      615.05    105.96 o 
 -20   6  11      834.77      994.21    148.79 o 
 -18   6  11      246.48      145.96    169.08 o 
 -16   6  11      283.21      425.67     86.47 o 
 -14   6  11     7018.89     6748.21    219.50 o 
 -12   6  11     3195.06     3018.67    156.27 o 
 -10   6  11      248.57      269.32     74.71 o 
  -8   6  11     7707.76     7053.82    227.91 o 
  -6   6  11     7198.44     6809.97    212.77 o 
  -4   6  11     4904.60     4333.54    340.86 o 
  -2   6  11      151.11       28.14     94.21 o 
   0   6  11     4625.46     4619.28    306.37 o 
   2   6  11     3016.65     3384.93    265.11 o 
   4   6  11      340.16      315.84    124.75 o 
 -25   7  11      345.13      139.97    126.73 o 
 -23   7  11        2.91      -55.60    179.22 o 
 -21   7  11     1129.12     1082.44    143.47 o 
 -19   7  11      522.05      833.50    221.15 o 
 -17   7  11     2931.40     3037.53    412.54 o 
 -15   7  11       26.92      208.01     81.77 o 
 -13   7  11     3004.02     2912.54    162.11 o 
 -11   7  11     1480.29     1355.19    129.17 o 
  -9   7  11       94.47      176.82     77.03 o 
  -7   7  11     1393.25     1438.72    137.97 o 
  -5   7  11     5882.41     5211.76    497.08 o 
  -3   7  11     4206.12     3736.71    359.12 o 
  -1   7  11      410.92      564.77    100.90 o 
   1   7  11      378.46      445.40    112.43 o 
   3   7  11      365.65      172.02    125.17 o 
 -22   8  11      212.41      256.33    111.79 o 
 -20   8  11       35.39     -107.07    107.07 o 
 -18   8  11        1.65     -111.59    111.59 o 
 -16   8  11       54.52      -33.17     92.11 o 
 -14   8  11     1439.73     1506.62    217.09 o 
 -12   8  11      310.87      311.15    121.06 o 
 -10   8  11       19.72      -56.24    100.89 o 
  -8   8  11        1.00       18.67     90.71 o 
  -6   8  11       16.89       46.73     95.29 o 
  -4   8  11     1202.20     1097.08    137.99 o 
  -2   8  11       22.46      -17.61    121.73 o 
   0   8  11      275.61      335.08    120.99 o 
 -19   9  11       27.87       12.25    105.96 o 
 -17   9  11        7.34       20.86    105.66 o 
 -15   9  11        5.17     -100.08    100.08 o 
 -13   9  11      141.23      189.98    208.30 o 
 -11   9  11      193.06      301.34     97.50 o 
  -9   9  11       24.43     -113.05    113.05 o 
  -7   9  11      335.18      404.61    103.69 o 
  -5   9  11      153.56       30.98     99.77 o 
  -3   9  11       21.88     -153.00    159.61 o 
 -14  10  11     1291.16     1549.48    153.02 o 
 -12  10  11        1.79       66.06    110.90 o 
 -10  10  11       11.37       50.55    184.63 o 
  -8  10  11      261.87      124.74    119.71 o 
 -30   0  12       18.47       34.89     99.41 o 
 -28   0  12     4036.50     3704.42    196.34 o 
 -26   0  12     7116.52     6336.36    229.99 o 
 -24   0  12     2097.37     2194.30    138.68 o 
 -22   0  12       21.00       -2.61     77.03 o 
 -20   0  12    25081.69    25197.90    372.52 o 
 -18   0  12     5829.50     5479.72    282.69 o 
 -16   0  12        3.77      -16.30     83.86 o 
 -14   0  12     7585.28     7865.32    195.00 o 
 -12   0  12    11611.81    11241.23    230.50 o 
 -10   0  12     2779.57     2847.71    125.55 o 
  -8   0  12     1135.13     1050.87     97.43 o 
  -6   0  12     1066.48      974.04     95.63 o 
  -4   0  12       53.64       20.47     97.39 o 
  -2   0  12      687.16      577.11    100.77 o 
   0   0  12    12655.13    12772.96    293.14 o 
   2   0  12      486.62      519.62    101.78 o 
   4   0  12     5083.57     5301.87    214.45 o 
   6   0  12      506.57      605.41    138.64 o 
 -31   1  12      548.35      434.92    130.55 o 
 -29   1  12     1032.15      850.71    130.24 o 
 -27   1  12     3468.46     3367.31    338.83 o 
 -25   1  12     1279.92     1607.89    152.17 o 
 -23   1  12       53.05       50.24     81.83 o 
 -21   1  12     3148.83     3212.61    153.99 o 
 -19   1  12    11437.37    11693.69    259.11 o 
 -17   1  12      415.40      490.83     80.34 o 
 -15   1  12     1166.93     1195.73    146.08 o 
 -13   1  12     8054.08     7898.49    359.79 o 
 -11   1  12     3801.32     3734.60    140.35 o 
  -9   1  12      333.05      394.41     97.39 o 
  -7   1  12     2606.32     2731.20    203.57 o 
  -5   1  12     7427.78     7286.85    486.26 o 
  -3   1  12     2628.21     2942.71    133.89 o 
  -1   1  12     1262.46     1255.64    120.38 o 
   1   1  12     4206.16     4504.35    246.85 o 
   3   1  12     4701.44     5057.02    324.63 o 
   5   1  12     2483.79     2366.84    170.72 o 
   7   1  12     2636.17     2800.31    204.24 o 
 -30   2  12      126.27      166.98    118.94 o 
 -28   2  12     1423.58     1439.79    178.54 o 
 -26   2  12     2871.62     2878.76    174.50 o 
 -24   2  12      945.85      992.23    116.32 o 
 -22   2  12      785.70     1037.94    111.59 o 
 -20   2  12     7669.00     7730.69    449.07 o 
 -18   2  12     5064.21     5216.59    175.02 o 
 -16   2  12     2928.69     2788.77    131.49 o 
 -14   2  12     2753.06     2707.64    158.93 o 
 -12   2  12     4995.55     4964.53    204.92 o 
 -10   2  12     5112.84     5351.50    171.13 o 
  -8   2  12      203.78      238.71     66.22 o 
  -6   2  12     1222.43     1296.35    227.91 o 
  -4   2  12     8554.49     9180.90    625.58 o 
  -2   2  12     2289.82     1995.22    281.34 o 
   0   2  12      381.60      383.16    117.68 o 
   2   2  12     3376.13     3131.63    174.53 o 
   4   2  12     2225.54     2370.16    155.86 o 
   6   2  12      271.25      402.56    114.22 o 
 -29   3  12       79.96      182.17    115.62 o 
 -27   3  12     1927.44     2108.34    167.37 o 
 -25   3  12      183.33      207.66    124.44 o 
 -23   3  12      354.77      540.24     90.35 o 
 -21   3  12     3197.81     2901.79    153.45 o 
 -19   3  12      451.61      459.55     89.89 o 
 -17   3  12      363.07      290.63     86.02 o 
 -15   3  12     9466.22     9034.67    222.79 o 
 -13   3  12     1811.58     1773.63    110.32 o 
 -11   3  12     8584.52     8431.10    212.77 o 
  -9   3  12      409.12      438.46     78.80 o 
  -7   3  12     2175.77     2030.16    123.63 o 
  -5   3  12      649.96      707.11    100.87 o 
  -3   3  12       10.69       88.88     75.04 o 
  -1   3  12      750.23      778.55    107.12 o 
   1   3  12     1494.71     1353.57    134.38 o 
   3   3  12     2652.27     2752.11    425.39 o 
   5   3  12        1.86     -111.89    111.89 o 
 -28   4  12       42.03      163.36    133.91 o 
 -26   4  12       70.01      -38.55    101.38 o 
 -24   4  12       13.42        6.09    100.77 o 
 -22   4  12     1084.66      935.08    122.41 o 
 -20   4  12      472.27      415.07    128.50 o 
 -18   4  12        1.43       22.90     76.63 o 
 -16   4  12      420.06      334.14     94.73 o 
 -14   4  12      540.28      430.21     91.67 o 
 -12   4  12       86.41      104.97     72.61 o 
 -10   4  12      796.42      841.57    154.20 o 
  -8   4  12      170.61      120.24     74.08 o 
  -6   4  12      152.80      199.52    105.50 o 
  -4   4  12       11.00       49.80    101.45 o 
  -2   4  12      628.20      605.70    105.84 o 
   0   4  12      401.61      460.88    105.20 o 
   2   4  12     1209.20     1380.61    136.29 o 
   4   4  12      358.71      283.11    120.33 o 
 -27   5  12      539.96      425.39    131.02 o 
 -25   5  12      127.08      183.43    104.16 o 
 -23   5  12     1204.61     1337.12    254.29 o 
 -21   5  12       66.82       74.45     87.74 o 
 -19   5  12       30.64       20.63    155.55 o 
 -17   5  12     2927.89     2991.60    159.99 o 
 -15   5  12        0.31       -1.93     73.76 o 
 -13   5  12       43.27      -60.21     81.03 o 
 -11   5  12      648.85      633.93    102.81 o 
  -9   5  12      232.06      214.57     81.67 o 
  -7   5  12      350.72      243.33     80.48 o 
  -5   5  12        1.09      -18.81    121.06 o 
  -3   5  12       52.90       61.84     89.95 o 
  -1   5  12     2293.58     2300.05    143.66 o 
   1   5  12        1.29       38.55    102.12 o 
   3   5  12        7.71       68.98    107.46 o 
 -26   6  12        9.96       95.59    260.38 o 
 -24   6  12      300.09      193.08    114.34 o 
 -22   6  12      251.03      326.92    114.29 o 
 -20   6  12     1372.15     1307.85    132.34 o 
 -18   6  12      893.40      957.27    230.62 o 
 -16   6  12      316.12      384.64     92.05 o 
 -14   6  12     1022.17      952.71    117.14 o 
 -12   6  12       70.11       59.61     82.41 o 
 -10   6  12      391.92      442.27     98.39 o 
  -8   6  12     1951.07     1878.91    129.57 o 
  -6   6  12     1198.98     1408.01    117.46 o 
  -4   6  12     1750.19     1545.47    135.27 o 
  -2   6  12      311.41      191.89    105.09 o 
   0   6  12      360.58      436.10    109.11 o 
   2   6  12      430.03      625.82    204.92 o 
 -25   7  12      210.06      214.47    117.54 o 
 -23   7  12        7.33      -52.20    118.26 o 
 -21   7  12       31.69      135.96    105.12 o 
 -19   7  12     2691.88     2676.58    273.90 o 
 -17   7  12       38.41      132.37     94.18 o 
 -15   7  12     1101.44     1289.62    127.14 o 
 -13   7  12     2128.35     2132.72    143.23 o 
 -11   7  12     4823.85     4614.33    196.80 o 
  -9   7  12        6.17     -139.99    139.99 o 
  -7   7  12     2858.81     2830.53    313.80 o 
  -5   7  12     5137.15     4730.99    274.58 o 
  -3   7  12      517.11      422.41    119.05 o 
  -1   7  12       94.99     -126.91    126.91 o 
   1   7  12     1762.45     2169.39    172.40 o 
 -22   8  12       10.13      -45.08    110.24 o 
 -20   8  12     2561.21     2740.97    184.92 o 
 -18   8  12     2198.50     2354.29    169.72 o 
 -16   8  12      107.77      215.13     93.72 o 
 -14   8  12     1025.97     1140.25    158.25 o 
 -12   8  12     6857.19     6481.13    365.88 o 
 -10   8  12     2122.73     2152.32    239.41 o 
  -8   8  12      114.48     -149.46    149.46 o 
  -6   8  12     2714.84     2821.78    177.32 o 
  -4   8  12      600.58      942.22    268.49 o 
  -2   8  12      144.75      223.54    188.69 o 
 -19   9  12     1560.43     1827.27    170.48 o 
 -17   9  12        7.82       75.27    107.85 o 
 -15   9  12       14.11      111.31    127.14 o 
 -13   9  12     1341.69     1368.05    149.93 o 
 -11   9  12     2102.69     2176.33    165.94 o 
  -9   9  12       13.69      120.15    148.11 o 
  -7   9  12     2052.49     2050.81    204.24 o 
  -5   9  12     1916.53     2127.24    174.00 o 
 -31   1  13      401.02      523.08    142.02 o 
 -29   1  13        7.75      166.66    156.90 o 
 -27   1  13      810.39      748.64    224.53 o 
 -25   1  13      332.56      399.98     89.33 o 
 -23   1  13     2763.15     2797.69    152.95 o 
 -21   1  13     1623.39     1777.62    120.76 o 
 -19   1  13      180.97      201.57    102.12 o 
 -17   1  13     4260.30     4318.85    281.34 o 
 -15   1  13       67.31       93.86    106.86 o 
 -13   1  13       76.75      199.92     88.60 o 
 -11   1  13      985.08     1135.38    217.09 o 
  -9   1  13     2930.11     2597.47    137.25 o 
  -7   1  13     1753.30     1536.54    109.99 o 
  -5   1  13       90.11      112.02     83.91 o 
  -3   1  13       80.86      148.83     83.14 o 
  -1   1  13     1735.66     2133.97    138.96 o 
   1   1  13     1127.52     1203.73    133.91 o 
   3   1  13      558.67      563.51    125.25 o 
   5   1  13       24.23       77.94    131.20 o 
 -30   2  13      201.61      207.57    113.51 o 
 -28   2  13      523.42      319.22    129.91 o 
 -26   2  13      327.58      282.81    111.18 o 
 -24   2  13     1550.85     1485.35    134.69 o 
 -22   2  13     1150.32     1134.38    111.71 o 
 -20   2  13      716.95      709.06     97.50 o 
 -18   2  13     1146.28     1211.90    109.02 o 
 -16   2  13      443.90      366.63    133.91 o 
 -14   2  13      408.96      362.31     84.54 o 
 -12   2  13     3131.81     3244.02    302.98 o 
 -10   2  13       66.73      150.14     74.60 o 
  -8   2  13     2139.94     2114.34    311.78 o 
  -6   2  13      146.58      220.79     76.95 o 
  -4   2  13     7021.60     6890.69    703.36 o 
  -2   2  13     1129.94     1098.75    126.15 o 
   0   2  13       42.38       64.63     96.59 o 
   2   2  13     3718.95     3583.62    197.00 o 
   4   2  13      187.63      336.27    120.38 o 
 -29   3  13        5.54      108.05    242.12 o 
 -27   3  13      819.09      931.92    125.75 o 
 -25   3  13     5224.12     5215.03    212.30 o 
 -23   3  13      119.46       77.93    101.45 o 
 -21   3  13     1143.90      899.14    119.05 o 
 -19   3  13     3284.83     3033.79    154.44 o 
 -17   3  13     8222.44     8431.95    229.40 o 
 -15   3  13     4032.43     4007.74    163.05 o 
 -13   3  13     6961.77     6622.36    390.23 o 
 -11   3  13    10954.41    10981.18    250.07 o 
  -9   3  13     1639.31     1511.17    117.64 o 
  -7   3  13       20.27      128.59    102.80 o 
  -5   3  13     7425.98     6514.88    210.81 o 
  -3   3  13     4415.23     4485.35    194.78 o 
  -1   3  13       60.61       26.02     95.41 o 
   1   3  13     2058.03     2110.44    149.50 o 
   3   3  13     1140.37     1153.77    150.12 o 
 -28   4  13      121.80      210.62    109.36 o 
 -26   4  13     4102.82     4171.30    206.79 o 
 -24   4  13     2313.89     2453.40    154.64 o 
 -22   4  13      723.07      847.36    111.60 o 
 -20   4  13     5105.17     5287.90    198.42 o 
 -18   4  13     4359.39     4518.76    180.74 o 
 -16   4  13     4993.18     4727.74    185.72 o 
 -14   4  13     8319.64     8064.55    645.87 o 
 -12   4  13     8114.01     7695.67    225.24 o 
 -10   4  13       58.70     -114.63    122.41 o 
  -8   4  13      303.68      278.14     90.20 o 
  -6   4  13     4263.20     4328.75    173.04 o 
  -4   4  13     2544.86     2431.78    316.51 o 
  -2   4  13     1170.87     1151.42    127.30 o 
   0   4  13     1207.07      829.45    142.36 o 
   2   4  13     1706.85     1803.20    161.86 o 
 -27   5  13     1320.32     1350.75    330.04 o 
 -25   5  13     2693.65     2834.91    177.42 o 
 -23   5  13       94.37       64.31     99.32 o 
 -21   5  13     1615.89     1482.21    139.24 o 
 -19   5  13     3167.73     3107.13    169.29 o 
 -17   5  13     8192.85     7773.96    237.56 o 
 -15   5  13     1972.40     2069.44    141.05 o 
 -13   5  13     6721.57     6291.27    334.77 o 
 -11   5  13     2457.28     2344.95    142.03 o 
  -9   5  13     3324.44     3151.72    221.15 o 
  -7   5  13      798.64      822.18    108.48 o 
  -5   5  13     7417.52     6609.98    232.41 o 
  -3   5  13     4496.46     4201.20    190.81 o 
  -1   5  13       35.96       49.09    136.61 o 
   1   5  13      413.90      420.39    167.72 o 
 -26   6  13     1701.19     1626.97    173.81 o 
 -24   6  13      128.78      220.55    110.44 o 
 -22   6  13     1088.22     1417.78    143.38 o 
 -20   6  13     1831.64     2096.74    156.38 o 
 -18   6  13     4921.00     4781.45    214.14 o 
 -16   6  13      197.11      173.90    131.88 o 
 -14   6  13     2522.97     2525.93    150.25 o 
 -12   6  13     5146.93     4849.01    455.83 o 
 -10   6  13     1162.89     1087.46    135.26 o 
  -8   6  13      126.36       85.78     84.10 o 
  -6   6  13     2704.94     2615.23    166.41 o 
  -4   6  13     4459.94     4018.01    197.98 o 
  -2   6  13      523.25      620.76    122.56 o 
   0   6  13       18.78       -3.71    221.83 o 
 -23   7  13      462.02      462.87    109.68 o 
 -21   7  13       56.07      -46.23    101.70 o 
 -19   7  13     3146.15     3232.71    391.58 o 
 -17   7  13     5014.18     4768.42    208.02 o 
 -15   7  13        0.26      -62.14     92.00 o 
 -13   7  13      508.36      510.00    115.54 o 
 -11   7  13     3905.41     3520.93    186.45 o 
  -9   7  13      746.86      849.76    121.94 o 
  -7   7  13        4.68       27.97     92.54 o 
  -5   7  13     1096.20     1090.22    142.58 o 
  -3   7  13      128.84       16.79    123.94 o 
  -1   7  13      171.87      171.43    274.58 o 
 -22   8  13       99.89       29.76    156.90 o 
 -20   8  13      187.47      291.14    111.46 o 
 -18   8  13      543.85      749.72    209.65 o 
 -16   8  13        3.29      109.86    101.29 o 
 -14   8  13       11.26      -45.59    103.69 o 
 -12   8  13        4.67     -108.08    108.08 o 
 -10   8  13      473.64      759.36    135.94 o 
  -8   8  13      177.76      201.75    117.68 o 
  -6   8  13      588.61      579.96    136.68 o 
  -4   8  13      495.66      577.94    122.83 o 
 -17   9  13       39.19      -74.39    165.02 o 
 -15   9  13       32.60      -39.98    114.75 o 
 -13   9  13      124.69      117.69    108.17 o 
 -11   9  13       22.74       57.82    220.47 o 
  -9   9  13        2.18        9.31    112.62 o 
 -30   0  14     1087.63      861.29    135.96 o 
 -28   0  14      669.29      757.11    125.19 o 
 -26   0  14     7238.15     7344.84    249.58 o 
 -24   0  14     1847.94     2097.82    214.39 o 
 -22   0  14     2855.40     2933.50    158.77 o 
 -20   0  14     1598.54     1639.89    149.46 o 
 -18   0  14     3833.26     3495.88    162.56 o 
 -16   0  14       30.33       42.99     73.05 o 
 -14   0  14      191.11      240.04     77.80 o 
 -12   0  14      319.82      353.64     82.95 o 
 -10   0  14     8857.77     9130.91    238.15 o 
  -8   0  14      115.89       24.35     82.25 o 
  -6   0  14    10088.62    10036.21    261.55 o 
  -4   0  14     1848.39     2025.69    142.01 o 
  -2   0  14     6573.79     5983.01    545.10 o 
   0   0  14      124.65      115.40    102.82 o 
   2   0  14     1346.80     1979.07    313.80 o 
 -29   1  14        3.66       78.48    101.86 o 
 -27   1  14     2044.90     2207.24    161.10 o 
 -25   1  14     2922.28     2940.30    371.29 o 
 -23   1  14      712.67      655.92    108.53 o 
 -21   1  14      541.93      485.47    128.50 o 
 -19   1  14     6975.54     7571.82    247.53 o 
 -17   1  14      341.39      363.02     77.77 o 
 -15   1  14      645.69      554.42     98.90 o 
 -13   1  14      681.08      696.05     92.72 o 
 -11   1  14    10246.33     9787.89    246.21 o 
  -9   1  14    12109.89    12090.37    268.75 o 
  -7   1  14     1672.67     1461.71    137.29 o 
  -5   1  14     5360.00     5358.13    578.92 o 
  -3   1  14     4503.87     4663.74    194.42 o 
  -1   1  14     2060.51     2221.74    162.56 o 
   1   1  14     1093.81      918.07    149.66 o 
   3   1  14     3005.05     3040.37    199.89 o 
 -30   2  14       24.39     -196.69    197.48 o 
 -28   2  14      734.77      737.68    135.72 o 
 -26   2  14     2919.70     2858.76    172.59 o 
 -24   2  14     2355.32     2518.86    156.85 o 
 -22   2  14      433.20      533.37    100.21 o 
 -20   2  14      381.64      398.00     94.46 o 
 -18   2  14     5793.13     5939.63    203.71 o 
 -16   2  14      622.73      702.08     97.07 o 
 -14   2  14     3235.48     3428.58    156.36 o 
 -12   2  14     3729.41     3451.34    157.73 o 
 -10   2  14    13980.33    14044.56    491.00 o 
  -8   2  14     6558.50     5552.87    205.63 o 
  -6   2  14        5.94      -81.94    148.79 o 
  -4   2  14     2686.57     2673.58    185.98 o 
  -2   2  14     1973.08     1933.50    148.02 o 
   0   2  14      484.60      551.87    119.05 o 
   2   2  14     1408.90     1234.67    141.31 o 
 -29   3  14      319.43      343.29    144.05 o 
 -27   3  14      847.93      931.62    133.23 o 
 -25   3  14      991.34     1167.84    267.14 o 
 -23   3  14     1718.87     1652.22    156.38 o 
 -21   3  14     2088.93     2013.77    167.72 o 
 -19   3  14      564.41      762.87    103.37 o 
 -17   3  14     1495.24     1625.54    128.32 o 
 -15   3  14        2.43      120.48     79.80 o 
 -13   3  14        3.44       -5.80    173.13 o 
 -11   3  14     1392.69     1457.06    166.37 o 
  -9   3  14      271.52       58.15    144.73 o 
  -7   3  14        2.27       27.05     81.30 o 
  -5   3  14     1335.05     1282.05    121.81 o 
  -3   3  14     1728.68     1645.74    156.23 o 
  -1   3  14      243.38      361.55    201.54 o 
   1   3  14       18.97      160.93     99.78 o 
 -28   4  14      973.11     1038.08    165.69 o 
 -26   4  14        7.38      155.31    180.57 o 
 -24   4  14      819.01      600.82    122.24 o 
 -22   4  14        6.72      -21.27    147.43 o 
 -20   4  14       42.94      -56.19     90.26 o 
 -18   4  14     1004.94      859.33    114.34 o 
 -16   4  14     1260.78     1087.82    126.70 o 
 -14   4  14       17.85       78.10    130.53 o 
 -12   4  14       53.93      -62.90     84.54 o 
 -10   4  14      275.38      137.72     99.92 o 
  -8   4  14      834.97      836.83    103.61 o 
  -6   4  14      590.50      495.06    109.56 o 
  -4   4  14     1344.89     1371.58    125.02 o 
  -2   4  14      375.41      229.50    121.92 o 
   0   4  14       26.05       77.37    111.42 o 
 -27   5  14       22.34     -124.35    124.35 o 
 -25   5  14      110.08      143.13    108.02 o 
 -23   5  14      570.50      824.40    225.21 o 
 -21   5  14       45.04       54.78     86.08 o 
 -19   5  14     1055.20     1063.78    122.41 o 
 -17   5  14      429.83      479.99     97.62 o 
 -15   5  14      831.10      992.28    261.73 o 
 -13   5  14      558.34      413.78    102.29 o 
 -11   5  14      411.70      327.79    105.66 o 
  -9   5  14      183.63      -18.48    127.14 o 
  -7   5  14     1003.86      847.74    123.34 o 
  -5   5  14      289.47      355.23    163.67 o 
  -3   5  14       34.16        0.52    100.37 o 
  -1   5  14      143.45      241.00    107.86 o 
 -26   6  14       30.38     -155.55    155.55 o 
 -24   6  14      392.44      435.14    110.47 o 
 -22   6  14      227.97      225.00    102.65 o 
 -20   6  14      184.19      171.65    172.46 o 
 -18   6  14      743.33      660.18    115.54 o 
 -16   6  14      156.65       54.97     91.80 o 
 -14   6  14        4.84      -89.53     89.53 o 
 -12   6  14     1108.72     1159.39    125.31 o 
 -10   6  14     2425.76     2410.77    149.42 o 
  -8   6  14        2.54       31.46    112.94 o 
  -6   6  14      105.33      -45.22    101.86 o 
  -4   6  14       33.05     -107.11    107.11 o 
  -2   6  14       19.57      112.40    103.79 o 
 -23   7  14     1157.04     1159.41    283.37 o 
 -21   7  14      188.77      213.74    321.24 o 
 -19   7  14     4502.83     4516.53    215.66 o 
 -17   7  14     1281.86     1236.75    139.16 o 
 -15   7  14      180.32      346.20    175.16 o 
 -13   7  14      672.95      640.68    119.00 o 
 -11   7  14     3420.72     3716.74    221.15 o 
  -9   7  14      965.76     1028.04    159.61 o 
  -7   7  14      152.82      188.60    107.44 o 
  -5   7  14      645.35      715.43    115.22 o 
 -20   8  14     2058.12     2027.65    177.87 o 
 -18   8  14     2388.22     2596.50    190.32 o 
 -16   8  14     1924.44     1819.56    187.34 o 
 -14   8  14        5.27     -109.03    148.11 o 
 -12   8  14      492.10      633.82    124.75 o 
 -10   8  14     1504.20     1666.68    188.69 o 
  -8   8  14      219.57      411.40    131.88 o 
 -29   1  15       86.33      100.01    108.23 o 
 -27   1  15       13.12      155.40    162.99 o 
 -25   1  15      193.21      164.52    100.41 o 
 -23   1  15      468.46      538.87    183.28 o 
 -21   1  15     1120.98     1031.96    118.94 o 
 -19   1  15      368.23      461.72    204.24 o 
 -17   1  15      425.71      387.35     87.32 o 
 -15   1  15      564.99      582.75     95.16 o 
 -13   1  15     3973.84     3831.23    175.49 o 
 -11   1  15      142.75      130.15     82.24 o 
  -9   1  15       32.79       48.07    160.28 o 
  -7   1  15      426.95      498.13    151.49 o 
  -5   1  15     1111.93     1279.00    135.72 o 
  -3   1  15      369.51      389.59    116.58 o 
  -1   1  15       21.31      233.83    106.49 o 
   1   1  15        0.64     -122.76    122.76 o 
 -30   2  15      152.41      224.58    115.54 o 
 -28   2  15       28.54       28.28    107.57 o 
 -26   2  15       85.64     -102.80    109.02 o 
 -24   2  15      956.85      819.29    122.40 o 
 -22   2  15      211.85      243.37     93.37 o 
 -20   2  15      188.71      259.56     96.03 o 
 -18   2  15      659.37      721.45    102.22 o 
 -16   2  15     5969.25     6571.86    211.35 o 
 -14   2  15       65.45      163.32     82.80 o 
 -12   2  15     4806.00     4389.82    188.85 o 
 -10   2  15      638.09      678.99    155.55 o 
  -8   2  15     5469.22     4856.94    200.82 o 
  -6   2  15       32.48      127.30     89.77 o 
  -4   2  15     4475.48     4168.48    195.37 o 
  -2   2  15      476.00      474.05    111.70 o 
   0   2  15       99.62      276.92    118.31 o 
 -29   3  15      514.57      503.91    160.96 o 
 -27   3  15       82.39      169.21    111.79 o 
 -25   3  15     3590.73     3795.25    277.28 o 
 -23   3  15     3657.16     4030.56    473.41 o 
 -21   3  15       43.25       36.71     86.36 o 
 -19   3  15     2273.82     2707.02    158.11 o 
 -17   3  15    10698.63    11177.19    278.80 o 
 -15   3  15     5686.53     6094.42    211.84 o 
 -13   3  15     3981.88     3796.00    168.57 o 
 -11   3  15     1422.71     1422.34    229.94 o 
  -9   3  15     1647.16     1399.73    146.76 o 
  -7   3  15     1619.00     1125.76    219.12 o 
  -5   3  15      869.63      819.78    127.16 o 
  -3   3  15     2525.09     3005.61    184.54 o 
  -1   3  15      226.79      364.86    121.42 o 
 -28   4  15       44.38     -102.52    123.86 o 
 -26   4  15     1389.42     1378.39    151.08 o 
 -24   4  15     1984.27     2165.21    158.18 o 
 -22   4  15      260.02      315.83    135.94 o 
 -20   4  15     1032.77     1057.48    140.67 o 
 -18   4  15      594.18      646.76    155.55 o 
 -16   4  15     3170.63     3376.62    301.63 o 
 -14   4  15      517.32      371.17    106.86 o 
 -12   4  15     1204.00      909.12    183.28 o 
 -10   4  15     2903.45     2714.66    167.85 o 
  -8   4  15     1225.84      981.22    235.35 o 
  -6   4  15       34.68      -64.00     98.99 o 
  -4   4  15     3109.96     2797.82    495.73 o 
  -2   4  15     1986.84     2131.10    213.71 o 
 -27   5  15      411.75      547.68    135.17 o 
 -25   5  15     1613.93     1600.08    156.27 o 
 -23   5  15     3458.09     2955.59    194.13 o 
 -21   5  15      452.95      355.74    115.73 o 
 -19   5  15     2227.39     2237.10    311.10 o 
 -17   5  15     5914.93     6023.72    296.22 o 
 -15   5  15     2187.48     2422.63    147.49 o 
 -13   5  15      425.88      263.06    113.62 o 
 -11   5  15     3365.00     3368.15    177.37 o 
  -9   5  15     1788.06     1764.38    142.27 o 
  -7   5  15      271.25      352.97    169.75 o 
  -5   5  15       29.88      135.99    192.75 o 
  -3   5  15     1778.91     1976.76    170.71 o 
 -24   6  15      810.99      886.12    146.75 o 
 -22   6  15      250.42      181.54    104.30 o 
 -20   6  15      181.52      172.85    112.38 o 
 -18   6  15     4072.98     4141.88    313.13 o 
 -16   6  15      835.19     1185.26    177.87 o 
 -14   6  15     1025.42      914.17    190.72 o 
 -12   6  15     1901.06     1777.20    156.27 o 
 -10   6  15     1974.64     1952.35    169.31 o 
  -8   6  15      362.03      359.85    105.09 o 
  -6   6  15        4.41      185.14    105.96 o 
  -4   6  15      729.37      958.51    131.38 o 
 -21   7  15      169.29      309.97    119.95 o 
 -19   7  15     1009.11     1029.42    175.16 o 
 -17   7  15     1425.41     1429.06    156.64 o 
 -15   7  15      352.30      469.94    113.09 o 
 -13   7  15      198.94      370.31    100.90 o 
 -11   7  15     1097.22     1297.46    149.63 o 
  -9   7  15       78.85       11.19    129.85 o 
  -7   7  15      606.68      583.52    133.89 o 
 -16   8  15      106.05      -31.69    120.91 o 
 -14   8  15       22.06      -28.58    120.23 o 
 -12   8  15      529.14      570.80    198.83 o 
 -30   0  16     1630.08     1602.66    159.03 o 
 -28   0  16        4.00      158.27    103.74 o 
 -26   0  16       13.57       -9.97     95.83 o 
 -24   0  16     2205.94     2379.08    361.15 o 
 -22   0  16     1385.02     1359.58    135.27 o 
 -20   0  16      130.10      233.00     88.81 o 
 -18   0  16     1473.32     1728.51    181.25 o 
 -16   0  16     3438.39     3536.35    244.82 o 
 -14   0  16     2095.74     2142.53    144.34 o 
 -12   0  16       73.87      207.07     91.04 o 
 -10   0  16    12845.84    12737.68    304.13 o 
  -8   0  16     1134.76      973.15    115.72 o 
  -6   0  16      801.10      758.40    119.00 o 
  -4   0  16     1333.33     1582.44    151.85 o 
  -2   0  16     2648.45     2912.96    267.14 o 
 -29   1  16      410.03      763.56    150.82 o 
 -27   1  16       34.05      194.59    102.33 o 
 -25   1  16     1083.74     1519.52    134.85 o 
 -23   1  16     2091.46     2023.35    311.10 o 
 -21   1  16      258.99      333.66     88.89 o 
 -19   1  16     2377.11     2280.69    145.33 o 
 -17   1  16     6379.37     6529.69    221.38 o 
 -15   1  16     5515.86     5199.21    201.29 o 
 -13   1  16     1127.06      941.64    200.19 o 
 -11   1  16     5473.53     5511.76    209.40 o 
  -9   1  16     4132.23     3993.88    191.76 o 
  -7   1  16       37.63      168.08    101.33 o 
  -5   1  16      284.95      333.04    103.19 o 
  -3   1  16     2730.52     2823.72    192.24 o 
 -28   2  16      889.43      761.16    168.40 o 
 -26   2  16      631.21      825.01    131.38 o 
 -24   2  16     2790.89     2709.19    166.90 o 
 -22   2  16     4432.04     4277.83    309.07 o 
 -20   2  16     1013.48     1148.02    132.88 o 
 -18   2  16     4314.12     4229.03    235.35 o 
 -16   2  16     6129.65     6272.02    355.06 o 
 -14   2  16     7109.55     6490.97    226.29 o 
 -12   2  16       10.64      -79.89     93.87 o 
 -10   2  16     1752.27     1737.35    341.53 o 
  -8   2  16     2138.57     1785.17    143.31 o 
  -6   2  16      332.31      252.43    123.09 o 
  -4   2  16      894.96      726.40    148.45 o 
  -2   2  16     2021.22     1986.99    177.26 o 
 -29   3  16       37.61       12.71    127.14 o 
 -27   3  16        0.94       54.61    112.83 o 
 -25   3  16      416.89      553.31    199.51 o 
 -23   3  16       67.47      -70.32    101.37 o 
 -21   3  16      187.89      115.43     94.21 o 
 -19   3  16       95.63       98.18    117.68 o 
 -17   3  16      236.87      187.04    105.61 o 
 -15   3  16       27.86      191.80     92.63 o 
 -13   3  16        2.30      -17.02    169.75 o 
 -11   3  16       37.19       76.78     89.95 o 
  -9   3  16     1745.65     1901.50    380.08 o 
  -7   3  16      119.13      367.69    123.76 o 
  -5   3  16     1102.01     1219.66    136.27 o 
  -3   3  16       13.62       33.57    146.08 o 
 -28   4  16       23.55      239.41    146.08 o 
 -26   4  16      112.89       64.82    114.39 o 
 -24   4  16        4.41     -100.37    100.37 o 
 -22   4  16      115.64        7.90    251.58 o 
 -20   4  16      169.62      262.52    101.37 o 
 -18   4  16        2.58       71.84     76.34 o 
 -16   4  16     1676.47     1694.09    145.67 o 
 -14   4  16       11.80      150.76    182.60 o 
 -12   4  16      158.63      -50.05     99.37 o 
 -10   4  16        7.86       56.49     95.36 o 
  -8   4  16      395.57      525.51    102.32 o 
  -6   4  16      676.89      555.68    128.32 o 
  -4   4  16       20.90       58.95    116.67 o 
 -25   5  16      211.66      269.10    121.88 o 
 -23   5  16        0.74     -121.03    213.71 o 
 -21   5  16        9.81       -2.43    113.62 o 
 -19   5  16       79.33      115.21    195.45 o 
 -17   5  16        2.60      -54.91     98.82 o 
 -15   5  16      310.69      199.85     98.96 o 
 -13   5  16        0.27      -39.09    102.55 o 
 -11   5  16     1066.09      896.23    135.27 o 
  -9   5  16       23.14       71.95    129.17 o 
  -7   5  16       38.42      -33.05    109.68 o 
  -5   5  16       37.71      193.36    105.53 o 
 -24   6  16      255.87      313.28    122.88 o 
 -22   6  16      100.11      147.12    136.61 o 
 -20   6  16        0.33      -66.19    111.59 o 
 -18   6  16     1042.60     1096.77    266.46 o 
 -16   6  16      249.56      327.78    117.16 o 
 -14   6  16      164.94      177.27    253.61 o 
 -12   6  16        6.60      -82.33    107.05 o 
 -10   6  16      208.21      277.44    106.64 o 
  -8   6  16      180.18      169.93    123.28 o 
 -19   7  16      312.57      170.78    125.25 o 
 -17   7  16      890.83      820.40    263.08 o 
 -15   7  16      106.41       52.81    104.13 o 
 -13   7  16       19.46      185.37    109.94 o 
 -11   7  16      158.35       90.62    171.78 o 
 -29   1  17        2.87       22.10    115.10 o 
 -27   1  17      105.62      299.67    108.06 o 
 -25   1  17       27.81     -110.90    110.90 o 
 -23   1  17        4.56       14.94    102.22 o 
 -21   1  17       14.89        0.00     89.91 o 
 -19   1  17      353.32      515.15    137.97 o 
 -17   1  17      161.12      250.90    101.83 o 
 -15   1  17      397.71      313.49    109.54 o 
 -13   1  17      228.19      164.46    101.33 o 
 -11   1  17       17.29        4.40     96.99 o 
  -9   1  17      409.41      412.28    111.30 o 
  -7   1  17       41.33      175.28    102.82 o 
  -5   1  17       41.21      174.46    238.06 o 
 -28   2  17      287.87      561.32    298.93 o 
 -26   2  17      417.31      310.82    125.75 o 
 -24   2  17     1235.05     1092.46    153.27 o 
 -22   2  17     4009.29     4322.94    351.00 o 
 -20   2  17      353.54      193.17    107.76 o 
 -18   2  17     1176.11     1323.04    255.64 o 
 -16   2  17     1924.02     2080.44    155.88 o 
 -14   2  17     1355.83     1098.86    136.09 o 
 -12   2  17      135.92      -33.47    131.20 o 
 -10   2  17      646.96      655.35    120.50 o 
  -8   2  17     2846.81     2476.34    180.76 o 
  -6   2  17      231.50       81.98    178.54 o 
 -27   3  17       48.68      -12.53    118.31 o 
 -25   3  17     2365.32     2582.72    175.00 o 
 -23   3  17     3564.50     3383.09    374.00 o 
 -21   3  17     2463.83     1897.92    213.04 o 
 -19   3  17        5.48     -144.73    144.73 o 
 -17   3  17      588.49      587.35    125.12 o 
 -15   3  17     2017.47     2146.41    449.74 o 
 -13   3  17      334.21      320.23    146.76 o 
 -11   3  17      211.60      285.66    107.96 o 
  -9   3  17     2595.80     2618.07    185.91 o 
  -7   3  17     2409.21     2126.17    312.45 o 
 -26   4  17        9.09      -28.89    114.15 o 
 -24   4  17     1003.98     1053.61    146.75 o 
 -22   4  17      856.71      976.64    130.49 o 
 -20   4  17      252.73      129.53    114.89 o 
 -18   4  17      238.81      473.07    143.38 o 
 -16   4  17     3369.76     3289.89    191.17 o 
 -14   4  17      608.30      897.79    328.01 o 
 -12   4  17      143.94      150.22    100.77 o 
 -10   4  17     1537.02     1479.77    220.47 o 
  -8   4  17     1491.49     1729.69    208.30 o 
 -25   5  17      756.48      869.73    200.19 o 
 -23   5  17     3166.66     3133.10    300.28 o 
 -21   5  17      656.25      574.33    142.50 o 
 -19   5  17      132.80      211.39    100.08 o 
 -17   5  17      814.77      804.66    225.21 o 
 -15   5  17     1508.25     1574.93    146.62 o 
 -13   5  17       71.50     -111.27    111.27 o 
 -11   5  17      266.71      236.19    112.31 o 
  -9   5  17     1074.36     1415.43    183.28 o 
 -20   6  17      264.85      250.23    120.76 o 
 -18   6  17      151.91       57.76    181.93 o 
 -16   6  17      675.44      641.44    138.20 o 
 -14   6  17      221.87      433.53    117.68 o 
 -12   6  17      402.79      493.43    115.62 o 
 -28   0  18     1357.69     1313.46    162.99 o 
 -26   0  18      681.18      811.75    143.23 o 
 -24   0  18      642.62      527.66    130.92 o 
 -22   0  18     2925.25     3085.22    181.37 o 
 -20   0  18     1882.25     1926.97    309.07 o 
 -18   0  18      395.68      586.04    105.53 o 
 -16   0  18     5239.81     5217.86    226.62 o 
 -14   0  18     2399.01     2705.14    221.83 o 
 -12   0  18     1236.76      955.20    136.68 o 
 -10   0  18      584.61      412.03    125.12 o 
  -8   0  18      435.66      529.54    125.02 o 
 -27   1  18     1009.41      903.96    143.23 o 
 -25   1  18       18.90       47.17    215.06 o 
 -23   1  18     3032.62     3343.22    192.21 o 
 -21   1  18     2463.57     2613.82    221.83 o 
 -19   1  18       28.91     -122.41    122.41 o 
 -17   1  18     2409.94     2416.24    158.24 o 
 -15   1  18     2434.97     2633.80    185.05 o 
 -13   1  18     1226.08     1494.21    141.01 o 
 -11   1  18        0.90       87.89    143.38 o 
  -9   1  18     1533.82     1361.09    142.16 o 
  -7   1  18     1450.75     1518.65    151.43 o 
 -26   2  18      677.25      765.62    143.88 o 
 -24   2  18      729.16      620.18    134.82 o 
 -22   2  18     3767.24     3890.69    201.33 o 
 -20   2  18      838.05     1080.24    129.47 o 
 -18   2  18      211.41      340.41    107.07 o 
 -16   2  18     1846.36     1702.75    160.67 o 
 -14   2  18     2144.90     2003.64    167.25 o 
 -12   2  18       25.05       30.01    143.38 o 
 -10   2  18      960.75      863.66    139.10 o 
  -8   2  18     2031.38     2020.39    175.18 o 
 -25   3  18      226.41      342.66    126.15 o 
 -23   3  18       75.68      -21.47    119.54 o 
 -21   3  18       49.11      130.93    129.85 o 
 -19   3  18      141.52        6.13    107.44 o 
 -17   3  18      328.26      264.29    115.27 o 
 -15   3  18     1259.55     1120.38    147.29 o 
 -13   3  18      192.34      103.84    114.89 o 
 -11   3  18      271.08      555.29    200.19 o 
  -9   3  18      293.68      129.40    119.80 o 
 -24   4  18      187.99      303.65    110.34 o 
 -22   4  18      143.17      -10.90    124.20 o 
 -20   4  18       24.40     -123.20    161.64 o 
 -18   4  18       53.86      -84.09    115.25 o 
 -16   4  18       48.29       47.93    104.65 o 
 -14   4  18       73.61      201.06    121.06 o 
 -12   4  18      109.70       95.76    114.22 o 
 -21   5  18        3.48     -227.24    229.94 o 
 -19   5  18        2.12      162.46    111.85 o 
 -17   5  18       44.68      170.27    131.88 o 
 -15   5  18       21.60      198.62    266.46 o 
 -25   1  19       19.61       11.95    111.46 o 
 -23   1  19       97.16      -81.28    126.12 o 
 -21   1  19      145.01      403.92    118.09 o 
 -19   1  19      972.80     1282.72    136.76 o 
 -17   1  19       55.73      161.26     95.87 o 
 -15   1  19       20.70      126.00    101.70 o 
 -13   1  19      101.14      -41.04    122.24 o 
 -11   1  19       32.71       -1.67    115.01 o 
 -24   2  19      714.66     1052.20    144.78 o 
 -22   2  19      222.53      175.33    126.60 o 
 -20   2  19     1063.34     1390.43    165.46 o 
 -18   2  19      288.90      295.87    124.24 o 
 -16   2  19      634.01      816.31    131.51 o 
 -14   2  19     1327.16     1262.05    153.40 o 
 -12   2  19      448.84      459.07    231.30 o 
 -23   3  19      143.30      230.30    120.92 o 
 -21   3  19     1587.95     1976.44    442.98 o 
 -19   3  19     1506.40     1777.94    163.97 o 
 -17   3  19      237.68       80.05    127.68 o 
 -15   3  19     2132.44     2158.62    248.88 o 
 -20   4  19     1756.41     2039.73    252.94 o 
 -18   4  19       11.10       60.87    110.32 o 
 -22   0  20     3622.72     3648.08    228.29 o 
 -20   0  20      147.26      137.26    126.82 o 
 -18   0  20      222.23      382.63    215.74 o 
 -21   1  20     1887.43     1838.65    194.78 o 
 -19   1  20      238.98      467.61    122.68 o 
                                                 
